# Supplementary material for: Treatment of Glucocorticoids Inhibited Early Immune Responses and Impaired Cardiac Repair in Adult Zebrafish
Source: PLoS One. 2013 Jun 21;8(6):e66613. doi: 10.1371/journal.pone.0066613 (PMC3689762; doi:10.1371/journal.pone.0066613)
Supplement: Dataset S1 — List of 2288 healing responsive D. rerio probes that were down-regulated by beclomethasone treatment. (XLS) [file pone.0066613.s006.xls]

## Sheet: fold3
List of 2288 healing responsive D. rerio probes that were down-regulated by beclomethasone treatment
ProbeName	Fold change, [1dpa-vehicle]/[no-injury]	Fold change, [1dpa-vehicle]/[1dpa-Beclo]	GeneSymbol	UniGeneID	EnsemblID	GenbankAccession	Description
A_15_P559632	254.995	143.852	csf3	Dr.112272		EH543513	FDR202-P00021-DEPE-F_F19 FDR202 Danio rerio cDNA clone FDR202-P00021-BR_F19 5', mRNA sequence [EH543513]
A_15_P106687	71.7111	78.4042	olfm1a	Dr.90519	ENSDART00000073950	NM_001002491	Danio rerio olfactomedin 1a (olfm1a), mRNA [NM_001002491]
A_15_P112825	17.1135	41.8856	mhc1ze	Dr.118699		NM_194425	Danio rerio major histocompatibility complex class I ZE gene (mhc1ze), mRNA [NM_194425]
A_15_P235756	4.47378	40.2485	palmd		ENSDART00000046091		GB
A_15_P158551	142.699	32.3209	il1b	Dr.30443	ENSDART00000015991	BC098597	interleukin 1, beta [Source:RefSeq peptide;Acc:NP_998009] [ENSDART00000015991]
A_15_P120176	77.7193	28.7272	il1b	Dr.30443	ENSDART00000015991	NM_212844	Danio rerio interleukin 1, beta (il1b), mRNA [NM_212844]
A_15_P575697	5.24732	28.2877	plk2a	Dr.156667		CK024843	AGENCOURT_16624357 NIH_ZGC_10 Danio rerio cDNA clone IMAGE:7050409 5', mRNA sequence [CK024843]
A_15_P107107	32.9885	27.2573	lhx2a	Dr.85144		NM_001159586	Danio rerio LIM homeobox 2a (lhx2a), mRNA [NM_001159586]
A_15_P314491	23.2577	27.2354		Dr.138671		CT588558	CT588558 ZF_mu Danio rerio cDNA clone ZF_mu_24m01 3', mRNA sequence [CT588558]
A_15_P114842	1.99937	25.2705	hamp1	Dr.89447	ENSDART00000075235	NM_205583	Danio rerio hepcidin antimicrobial peptide 1 (hamp1), mRNA [NM_205583]
A_15_P213776	31.0416	24.4951
A_15_P152481	48.2233	23.9266	cgrrf1	Dr.87118	ENSDART00000053838	NM_001045257	Danio rerio cell growth regulator with ring finger domain 1 (cgrrf1), transcript variant 2, mRNA [NM_001045257]
A_15_P179011	1.91676	23.3197	hamp1	Dr.89447	ENSDART00000075235	NM_205583	Danio rerio hepcidin antimicrobial peptide 1 (hamp1), mRNA [NM_205583]
A_15_P203911	30.1807	21.5936			ENSDART00000055160	XM_693882	Interleukin-11a [Source:UniProtKB/TrEMBL;Acc:Q494Q5] [ENSDART00000055160]
A_15_P476480	7.02231	21.2014		Dr.97546		CT645055	CT645055 ZF_mu Danio rerio cDNA clone ZF_mu_115i03 3', mRNA sequence [CT645055]
A_15_P431300	2.77115	20.5906
A_15_P467445	11.1916	18.9709
A_15_P141536	25.7223	18.4402	pthrp2	Dr.139148		NM_001043324	Danio rerio parathyroid hormone-related peptide 2 (pthrp2), mRNA [NM_001043324]
A_15_P112321	18.26	17.8752	crygs2	Dr.116458	ENSDART00000060347	NM_001012262	Danio rerio crystallin, gamma S2 (crygs2), mRNA [NM_001012262]
A_15_P176341	331.347	17.3996	lepb	Dr.86770		BQ131508	fz57c03.y1 zebrafish fin day1 regeneration Danio rerio cDNA clone IMAGE:5907076 5' similar to TR:O93416 O93416 LEPTIN PRECURSOR ;, mRNA sequence [BQ131508]
A_15_P200061	44.1343	16.7156
A_15_P112353	13.5434	15.6594	acp5a	Dr.1508	ENSDART00000004716	NM_214773	Danio rerio acid phosphatase 5a, tartrate resistant (acp5a), mRNA [NM_214773]
A_15_P109326	11.4739	14.5552	LOC100007087	Dr.154531		BC124510	Danio rerio cDNA clone IMAGE:7998528. [BC124510]
A_15_P159456	456.701	14.4525	lepb	Dr.86770	ENSDART00000066972	NM_001030186	Danio rerio leptin b (lepb), mRNA [NM_001030186]
A_15_P136126	26.7967	13.8939	LOC567165		ENSDART00000082449	XM_690457	GB
A_15_P160686	5.09104	13.8902	zgc:153593	Dr.92669	ENSDART00000084938	NM_001076582	Danio rerio zgc:153593 (zgc:153593), mRNA [NM_001076582]
A_15_P427805	8.66389	13.3483		Dr.129529		CT589379	CT589379 ZF_mu Danio rerio cDNA clone ZF_mu_33h11 3', mRNA sequence [CT589379]
A_15_P196976	16.7385	13.3444
A_15_P548002	14.2724	13.1874				XM_001342570	Rep: Interleukin 8 - Cyprinus carpio (Common carp), partial (94%) [TC403565]
A_15_P472580	9.22699	13.078
A_15_P333534	9.92097	13.0614
A_15_P194601	9.68143	12.7406	syt5b	Dr.89401	ENSDART00000013117	NM_001020546	Danio rerio synaptotagmin Vb (syt5b), mRNA [NM_001020546]
A_15_P169956	25.2812	12.6015	her5	Dr.75071	ENSDART00000023526	NM_131077	Danio rerio hairy-related 5 (her5), mRNA [NM_131077]
A_15_P146981	3.90359	12.2152				XM_001339271	Rep: Chemokine - Ictalurus punctatus (Channel catfish), partial (61%) [TC437643]
A_15_P114090	8.03526	11.5623	pyya	Dr.81113	ENSDART00000128786	NM_131016	Danio rerio peptide YYa (pyya), transcript variant 2, mRNA [NM_131016]
A_15_P107782	30.2951	11.2737	zgc:103580	Dr.13131	ENSDART00000067629	NM_001005599	Danio rerio zgc:103580 (zgc:103580), mRNA [NM_001005599]
A_15_P140061	9.61696	11.2709	p2rx3a	Dr.81322	ENSDART00000021417	NM_131623	Danio rerio purinergic receptor P2X, ligand-gated ion channel, 3a (p2rx3a), mRNA [NM_131623]
A_15_P232711	2.60464	11.2657		Dr.131213		EH513764	FDR107-P00011-DEPE-R_J15 FDR107 Danio rerio cDNA clone FDR107-P00011-BR_J15 3', mRNA sequence [EH513764]
A_15_P448370	3.46281	11.0131		Dr.132038		EH472144	FDR103-P00041-DEPE-R_G04 FDR103 Danio rerio cDNA clone FDR103-P00041-BR_G04 3', mRNA sequence [EH472144]
A_15_P476585	9.49602	11.0068		Dr.97593		CT661592	CT661592 ZF_mu Danio rerio cDNA clone ZF_mu_124d03 3', mRNA sequence [CT661592]
A_15_P542092	7.1897	10.9342
A_15_P502032	8.40637	10.7527	foxg1a	Dr.75832	ENSDART00000104204	NM_131067	Danio rerio forkhead box G1a (foxg1a), mRNA [NM_131067]
A_15_P365850	13.2534	10.7137	ptgs2b	Dr.48719	ENSDART00000010028	NM_001025504	Danio rerio prostaglandin-endoperoxide synthase 2b (ptgs2b), mRNA [NM_001025504]
A_15_P173351	15.0676	10.3371	ptgs2b	Dr.48719	ENSDART00000010028	NM_001025504	Danio rerio prostaglandin-endoperoxide synthase 2b (ptgs2b), mRNA [NM_001025504]
A_15_P133891	4.36932	10.0478	si:ch211-35n24.1	Dr.27086	ENSDART00000113965	NM_001118891	Danio rerio si:ch211-35n24.1 (si:ch211-35n24.1), mRNA [NM_001118891]
A_15_P373255	9.54468	10.0157		Dr.70865		CT729126	CT729126 ZF_mu Danio rerio cDNA clone ZF_mu_222p12 3', mRNA sequence [CT729126]
A_15_P373410	4.12768	9.90834
A_15_P285701	53.5125	9.79739	ptgs2a	Dr.113864	ENSDART00000006870	NM_153657	Danio rerio prostaglandin-endoperoxide synthase 2a (ptgs2a), mRNA [NM_153657]
A_15_P556282	8.534	9.76533	wu:fb93c12	Dr.110086		CT650126	CT650126 ZF_mu Danio rerio cDNA clone ZF_mu_136d16 5', mRNA sequence [CT650126]
A_15_P107246	8.91141	9.68555	sst2	Dr.83040		NM_131727	Danio rerio somatostatin 2 (sst2), mRNA [NM_131727]
A_15_P310311	1.21783	9.62265					Rep: Chromosome 1 SCAF14573, whole genome shotgun sequence - Tetraodon nigroviridis (Green puffer), partial (76%) [TC412236]
A_15_P293811	7.55406	9.45153
A_15_P107652	49.9101	9.39809	ptgs2a	Dr.113864	ENSDART00000006870	NM_153657	Danio rerio prostaglandin-endoperoxide synthase 2a (ptgs2a), mRNA [NM_153657]
A_15_P454465	2.50829	9.01277		Dr.122710		EE308576	AGENCOURT_85392503 NIH_ZGC_28 Danio rerio cDNA clone IMAGE:7917433 5', mRNA sequence [EE308576]
A_15_P162126	4.82146	8.98337	zgc:158785	Dr.93372		NM_001080696	Danio rerio zgc:158785 (zgc:158785), mRNA [NM_001080696]
A_15_P135486	15.6555	8.96551	si:ch211-126j24.3	Dr.18242	ENSDART00000098330	NM_001109940	Danio rerio si:ch211-126j24.3 (si:ch211-126j24.3), mRNA [NM_001109940]
A_15_P112560	1.91437	8.95706		Dr.92289		CO350043	DR_AOV_FL06_B11 adult ovary full-length (TLL) Danio rerio cDNA, mRNA sequence [CO350043]
A_15_P204371	8.06746	8.75677		Dr.118551	ENSDART00000103211	XM_001921759	potassium intermediate/small conductance calcium-activated channel, subfamily N, member 3 [Source:HGNC Symbol;Acc:6292] [ENSDART00000103211]
A_15_P247541	1.49587	8.64187		Dr.93425		DN860828	nab15a04.y1 Zebrafish lens. Unnormalized (nab) Danio rerio cDNA clone nab15a04 5', mRNA sequence [DN860828]
A_15_P531807	10.509	8.56944
A_15_P564072	23.2854	8.41063
A_15_P527122	6.57875	8.34963
A_15_P398635	53.3717	8.32886		Dr.118528		DV584912	AGENCOURT_61903249 NIH_ZGC_14 Danio rerio cDNA clone IMAGE:8146952 5', mRNA sequence [DV584912]
A_15_P130921	5.07315	8.2981		Dr.75791	ENSDART00000053295	DQ060557	Homeobox protein Hox-C9a (Hox-C9) [Source:UniProtKB/Swiss-Prot;Acc:Q9YGS6] [ENSDART00000053295]
A_15_P262306	6.18877	8.27129		Dr.25928		EL648007	AGENCOURT_97914130 NIH_ZGC_9 Danio rerio cDNA clone IMAGE:9004361 5', mRNA sequence [EL648007]
A_15_P110940	101.626	8.14679				XM_001335264	PREDICTED: Danio rerio hypothetical LOC798011 (LOC798011), mRNA [XM_001335264]
A_15_P141136	17.1681	8.03386	il10	Dr.135567	ENSDART00000110673	NM_001020785	Danio rerio interleukin 10 (il10), mRNA [NM_001020785]
A_15_P165071	5.19296	7.82799	LOC561067	Dr.130579	ENSDART00000035366	XM_684467	MxF protein Fragment [Source:UniProtKB/TrEMBL;Acc:Q800G4] [ENSDART00000035366]
A_15_P457250	2.40235	7.81688		Dr.123431		BM529373	fw99b06.x1 Gong zebrafish ovary Danio rerio cDNA clone IMAGE:5618267 3', mRNA sequence [BM529373]
A_15_P206266	82.4091	7.81618	m17	Dr.110395		NM_001079833	Danio rerio IL-6 subfamily cytokine M17 (m17), mRNA [NM_001079833]
A_15_P553012	2.59891	7.80858	smyhc2	Dr.155474	ENSDART00000056849	NM_001102626	Danio rerio slow myosin heavy chain 2 (smyhc2), mRNA [NM_001102626]
A_15_P111749	2.14281	7.5698	insm1b	Dr.78397	ENSDART00000075331	NM_199658	Danio rerio insulinoma-associated 1b (insm1b), mRNA [NM_199658]
A_15_P401295	77.3202	7.53446	scpp8	Dr.87835		NM_001145244	Danio rerio secretory calcium-binding phosphoprotein 8 (scpp8), mRNA [NM_001145244]
A_15_P538122	22.6045	7.53445
A_15_P116526	6.076	7.51132	kbtbd10b	Dr.3984	ENSDART00000013588	NM_198979	Danio rerio kelch repeat and BTB (POZ) domain containing 10b (kbtbd10b), mRNA [NM_198979]
A_15_P355945	7.65704	7.4574
A_15_P160806	8.20466	7.43606	lgi2b	Dr.94486	ENSDART00000101623	NM_001039642	Danio rerio leucine-rich repeat LGI family, member 2b (lgi2b), mRNA [NM_001039642]
A_15_P162186	34.2657	7.36218	zgc:153723	Dr.88985	ENSDART00000020851	NM_001076656	Danio rerio zgc:153723 (zgc:153723), mRNA [NM_001076656]
A_15_P498807	2.7374	7.35337	LOC566001	Dr.113961	ENSDART00000112933	XM_689266	Novel protein similar to vertebrate pentraxin-related Fragment [Source:UniProtKB/TrEMBL;Acc:B8JJS8] [ENSDART00000112933]
A_15_P135816	6.51623	7.33357
A_15_P175391	9.4337	6.90929	zgc:154006	Dr.104189	ENSDART00000088572	NM_001080004	Danio rerio zgc:154006 (zgc:154006), mRNA [NM_001080004]
A_15_P351290	2.3284	6.90364		Dr.94996		CT691709	CT691709 ZF_mu Danio rerio cDNA clone ZF_mu_221g06 5', mRNA sequence [CT691709]
A_15_P104877	80.1808	6.89325	mmp13a	Dr.81475	ENSDART00000005436	NM_201503	Danio rerio matrix metalloproteinase 13a (mmp13a), mRNA [NM_201503]
A_15_P156356	5.70451	6.78233	adarb2		ENSDART00000106513	XM_681334	Novel protein similar to vertebrate adenosine deaminase, RNA-specific, B2 (ADARB2) Fragment [Source:UniProtKB/TrEMBL;Acc:Q1L8C8] [ENSDART00000106513]
A_15_P374990	19.9136	6.72886		Dr.91840		EH450222	FDR103-P00052-DEPE-F_D13 FDR103 Danio rerio cDNA clone FDR103-P00052-BR_D13 5', mRNA sequence [EH450222]
A_15_P209266	100.913	6.51936	mmp13a	Dr.81475	ENSDART00000011573	NM_201503	Danio rerio matrix metalloproteinase 13a (mmp13a), mRNA [NM_201503]
A_15_P174836	3.80173	6.48703	zgc:114127	Dr.135286	ENSDART00000077176	NM_001025508	Danio rerio zgc:114127 (zgc:114127), mRNA [NM_001025508]
A_15_P150041	23.7393	6.46965	zgc:158343	Dr.37679		NM_001080038	Danio rerio zgc:158343 (zgc:158343), mRNA [NM_001080038]
A_15_P100994	97.882	6.41725	gcga	Dr.83039	ENSDART00000063133	NM_001008595	Danio rerio glucagon a (gcga), mRNA [NM_001008595]
A_15_P183086	5.51993	6.19899	snx10a	Dr.13606	ENSDART00000022803	NM_001139462	Danio rerio sorting nexin 10a (snx10a), mRNA [NM_001139462]
A_15_P547572	1.12827	6.18354
A_15_P455175	5.14017	6.16865		Dr.122897		BI878977	fl96a11.x1 Zebrafish adult retina cDNA Danio rerio cDNA clone IMAGE:4144436 3', mRNA sequence [BI878977]
A_15_P362725	2.03806	6.16419		Dr.136913		CT671182	CT671182 ZF_mu Danio rerio cDNA clone ZF_mu_127p10 3', mRNA sequence [CT671182]
A_15_P265091	4.06726	6.12812	adamts1			XM_688443	PREDICTED: Danio rerio ADAM metallopeptidase with thrombospondin type 1 motif, 1 (adamts1), mRNA [XM_688443]
A_15_P252751	1.83154	6.12468		Dr.126331		DY562289	AGENCOURT_70516288 NIH_ZGC_26 Danio rerio cDNA clone IMAGE:8339089 5', mRNA sequence [DY562289]
A_15_P139446	30.0806	6.06097				XM_001332092	GB
A_15_P101481	14.162	6.02775	fos	Dr.12986	ENSDART00000043298	NM_205569	Danio rerio v-fos FBJ murine osteosarcoma viral oncogene homolog (fos), mRNA [NM_205569]
A_15_P223226	8.13096	6.00368				XM_678423	Rep: Collagen alpha-1(X) chain precursor. - Danio rerio, complete [TC398257]
A_15_P420075	4.84136	5.95748				XM_678423	Rep: Collagen alpha-1(X) chain precursor. - Danio rerio, partial (20%) [TC425078]
A_15_P113444	26.1487	5.95308	si:ch211-284o19.8	Dr.25824	ENSDART00000075947	XM_001341546	PREDICTED: Danio rerio si:ch211-284o19.8 (si:ch211-284o19.8), mRNA [XM_001341546]
A_15_P106280	19.1067	5.92481	zgc:77112	Dr.79757	ENSDART00000012758	NM_213180	Danio rerio zgc:77112 (zgc:77112), mRNA [NM_213180]
A_15_P134046	2.33642	5.91264	mhc1ze	Dr.118699		BC076561	Danio rerio major histocompatibility complex class I ZE gene, mRNA (cDNA clone IMAGE:7044905), partial cds. [BC076561]
A_15_P289346	22.4563	5.8953	zgc:158343	Dr.37679		NM_001080038	Danio rerio zgc:158343 (zgc:158343), mRNA [NM_001080038]
A_15_P145416	1.01633	5.77332		Dr.110821	ENSDART00000008823	EH581994	myosin, light chain 2, regulatory, cardiac, slow [Source:HGNC Symbol;Acc:7583] [ENSDART00000008823]
A_15_P247236	5.92987	5.75106	bcl3		ENSDART00000130641	XM_688922	Rep: ORF3 - Sapovirus Ehime1107/2002/JP, partial (6%) [TC410823]
A_15_P153756	6.65228	5.70734	snai3	Dr.42915	ENSDART00000073549	NM_001077385	Danio rerio snail homolog 3 (snai3), mRNA [NM_001077385]
A_15_P118309	35.6747	5.67799	timp2b	Dr.81512	ENSDART00000102062	NM_213296	Danio rerio tissue inhibitor of metalloproteinase 2b (timp2b), mRNA [NM_213296]
A_15_P104381	8.1603	5.67572	fos	Dr.12986	ENSDART00000043298	NM_205569	Danio rerio v-fos FBJ murine osteosarcoma viral oncogene homolog (fos), mRNA [NM_205569]
A_15_P325671	5.3129	5.65393
A_15_P110768	7.69841	5.65016	cthrc1a	Dr.75850	ENSDART00000123978	NM_001003765	Danio rerio collagen triple helix repeat containing 1a (cthrc1a), mRNA [NM_001003765]
A_15_P206441	5.11129	5.643	zgc:113325	Dr.120066	ENSDART00000127144	NM_001013503	Danio rerio zgc:113325 (zgc:113325), mRNA [NM_001013503]
A_15_P184851	9.16108	5.64281	fos	Dr.12986	ENSDART00000060680	NM_205569	Danio rerio v-fos FBJ murine osteosarcoma viral oncogene homolog (fos), mRNA [NM_205569]
A_15_P379825	11.4993	5.63329	fos	Dr.12986	ENSDART00000043298	NM_205569	Danio rerio v-fos FBJ murine osteosarcoma viral oncogene homolog (fos), mRNA [NM_205569]
A_15_P199401	1.70736	5.62894			ENSDART00000056274		G protein-coupled receptor 55 [Source:HGNC Symbol;Acc:4511] [ENSDART00000056274]
A_15_P261476	2.22343	5.58968
A_15_P301321	4.95599	5.54799
A_15_P235726	11.4035	5.46706
A_15_P516007	4.40177	5.44827	snx10a	Dr.13606	ENSDART00000108627	NM_001139462	Danio rerio sorting nexin 10a (snx10a), mRNA [NM_001139462]
A_15_P259066	1.777	5.38322			ENSDART00000100669	XM_002664618	PREDICTED: Danio rerio Leucine-rich repeat-containing protein 15-like (LOC100334238), mRNA [XM_002664618]
A_15_P309601	2.8822	5.36381					Rep: COG3159: Uncharacterized protein conserved in bacteria - Yersinia intermedia ATCC 29909, partial (7%) [TC379036]
A_15_P169931	2.33666	5.35631	pou4f3	Dr.93311	ENSDART00000009148	NM_131278	Danio rerio POU domain, class 4, transcription factor 3 (pou4f3), mRNA [NM_131278]
A_15_P130591	1.26689	5.33295	fgfr1a	Dr.83393	ENSDART00000024882	NM_152962	Danio rerio fibroblast growth factor receptor 1a (fgfr1a), mRNA [NM_152962]
A_15_P154556	53.3984	5.32829	LOC100334140		ENSDART00000126412	XM_002662153	PREDICTED: Danio rerio hypothetical protein LOC100334140 (LOC100334140), mRNA [XM_002662153]
A_15_P103303	2.13998	5.3085	tnfa	Dr.89727	ENSDART00000025847	NM_212859	Danio rerio tumor necrosis factor a (TNF superfamily, member 2) (tnfa), mRNA [NM_212859]
A_15_P118070	1.75004	5.30676	zgc:92670	Dr.133191	ENSDART00000058056	NM_001002418	Danio rerio zgc:92670 (zgc:92670), mRNA [NM_001002418]
A_15_P160437	1.16917	5.29162	slc2a9l1	Dr.12292		BC124829	Danio rerio similar to LOC495492 protein, mRNA (cDNA clone IMAGE:7995340), partial cds. [BC124829]
A_15_P299486	3.28108	5.27378		Dr.86392		BM957044	fy77f10.x1 Sugano SJD adult male Danio rerio cDNA clone IMAGE:5777059 3', mRNA sequence [BM957044]
A_15_P141001	11.0143	5.24566	fos	Dr.12986	ENSDART00000043298	NM_205569	Danio rerio v-fos FBJ murine osteosarcoma viral oncogene homolog (fos), mRNA [NM_205569]
A_15_P341500	4.59117	5.24463
A_15_P109696	8.91466	5.23884	ncf1	Dr.2973	ENSDART00000050898	NM_001030071	Danio rerio neutrophil cytosolic factor 1 (ncf1), mRNA [NM_001030071]
A_15_P355825	6.97016	5.20947		Dr.97038		CT724080	CT724080 ZF_mu Danio rerio cDNA clone ZF_mu_286l07 5', mRNA sequence [CT724080]
A_15_P148481	3.33097	5.13678	nos1	Dr.88599	ENSDART00000125435	NM_131660	Danio rerio nitric oxide synthase 1 (neuronal) (nos1), mRNA [NM_131660]
A_15_P120144	2.75364	5.13664			ENSDART00000102681	XM_002662725	purine nucleoside phosphorylase 5a [Source:RefSeq peptide;Acc:NP_998476] [ENSDART00000102681]
A_15_P111645	9.64556	5.13037					Rep: Chromosome 2 SCAF14990, whole genome shotgun sequence - Tetraodon nigroviridis (Green puffer), partial (86%) [TC401206]
A_15_P101194	7.38028	5.12039	wnt16	Dr.87285	ENSDART00000102543	BC066432	protein Wnt-16 [Source:RefSeq peptide;Acc:NP_001093516] [ENSDART00000102543]
A_15_P132826	3.69588	5.11858	seh1l	Dr.20191		AY398414	Danio rerio clone RK075A4E03 sec13-like protein (SEC13L) mRNA, complete cds. [AY398414]
A_15_P119166	3.699	5.10064	zgc:103700	Dr.116203		NM_001005943	Danio rerio zgc:103700 (zgc:103700), mRNA [NM_001005943]
A_15_P485825	9.62125	5.09048
A_15_P120138	3.01636	5.08495	dkk1b	Dr.81256	ENSDART00000066477	NM_131003	Danio rerio dickkopf 1b (dkk1b), mRNA [NM_131003]
A_15_P434205	1.09968	5.01118
A_15_P604412	4.25154	5.00847
A_15_P503177	1.04982	5.00147	pnp5a	Dr.105888	ENSDART00000102681	NM_213311	Danio rerio purine nucleoside phosphorylase 5a (pnp5a), mRNA [NM_213311]
A_15_P577622	1.0944	4.9796				XM_001918511	PREDICTED: Danio rerio k23-like (LOC100149261), mRNA [XM_001918511]
A_15_P219886	1.37331	4.91527		Dr.153601		EE711357	AGENCOURT_88007536 NIH_ZGC_27 Danio rerio cDNA clone IMAGE:8775003 5', mRNA sequence [EE711357]
A_15_P298131	12.1439	4.91313	LOC100004175	Dr.85519	ENSDART00000124753	DT879071	AGENCOURT_58664694 NIH_ZGC_9 Danio rerio cDNA clone IMAGE:8125439 5', mRNA sequence [DT879071]
A_15_P324379	3.30767	4.90444	zgc:86870	Dr.84307	ENSDART00000005221	NM_001002680	Danio rerio zgc:86870 (zgc:86870), mRNA [NM_001002680]
A_15_P101590	3.84961	4.89518		Dr.150814	ENSDART00000128672	CK236353	tumor necrosis factor receptor superfamily, member 1A [Source:HGNC Symbol;Acc:11916] [ENSDART00000128672]
A_15_P499957	1.62465	4.87531	zgc:175177	Dr.114411		NM_001114746	Danio rerio zgc:175177 (zgc:175177), mRNA [NM_001114746]
A_15_P256831	2.18393	4.87226
A_15_P179976	1.50533	4.85874	or137-2	Dr.148333	ENSDART00000065693	NM_001128387	Danio rerio odorant receptor, family H, subfamily 137, member 2 (or137-2), mRNA [NM_001128387]
A_15_P223411	6.51391	4.81782			ENSDART00000123169
A_15_P471825	1.3239	4.79298					Rep: MGC173689 protein - Danio rerio (Zebrafish) (Brachydanio rerio), partial (11%) [TC417582]
A_15_P386415	1.41886	4.79031	LOC569316	Dr.85833		XR_084200	PREDICTED: Danio rerio Eif3b protein-like (LOC569316), miscRNA [XR_084200]
A_15_P169511	4.96098	4.76363	fgf10b	Dr.103080	ENSDART00000097220	NM_001045858	Danio rerio fibroblast growth factor 10b (fgf10b), mRNA [NM_001045858]
A_15_P169466	1.74396	4.71441	slc2a15b	Dr.84741	ENSDART00000075286	NM_001020494	Danio rerio solute carrier family 2 (facilitated glucose transporter), member 15b (slc2a15b), mRNA [NM_001020494]
A_15_P184276	4.70833	4.70085	si:ch211-260g14.8	Dr.119576	ENSDART00000111022	NM_001130598	Danio rerio si:ch211-260g14.8 (si:ch211-260g14.8), mRNA [NM_001130598]
A_15_P424275	3.15647	4.67466
A_15_P101806	8.14423	4.66698	zgc:91963	Dr.85722		NM_001003502	Danio rerio zgc:91963 (zgc:91963), mRNA [NM_001003502]
A_15_P168626	1.90664	4.64193	si:dkeyp-86e4.1	Dr.90459	ENSDART00000111301	NM_001114715	Danio rerio si:dkeyp-86e4.1 (si:dkeyp-86e4.1), transcript variant 1, mRNA [NM_001114715]
A_15_P115708	4.50758	4.62051	otx1b	Dr.30626	ENSDART00000064083	NM_131250	Danio rerio orthodenticle homolog 1b (otx1b), mRNA [NM_131250]
A_15_P194666	8.95402	4.61575	twist2	Dr.151189	ENSDART00000114814	NM_001005956	Danio rerio twist2 (twist2), mRNA [NM_001005956]
A_15_P203906	2.43697	4.61476	LOC100330897		ENSDART00000019941	XM_002667123	Rep: Glucose transporter X - Ctenopharyngodon idella (Grass carp), partial (96%) [TC402802]
A_15_P102972	3.72145	4.61471		Dr.134931		CK703331	ZF101-P00003-DEPE-R_B11 GISZF101 Danio rerio cDNA clone IMAGE:6912012 3', mRNA sequence [CK703331]
A_15_P172836	2.39193	4.55962	crabp2b	Dr.156245		NM_001012483	Danio rerio cellular retinoic acid binding protein 2, b (crabp2b), mRNA [NM_001012483]
A_15_P548697	1.57458	4.55001		Dr.132818		EH437313	FDR103-P00016-DEPE-F_J05 FDR103 Danio rerio cDNA clone FDR103-P00016-BR_J05 5', mRNA sequence [EH437313]
A_15_P536967	3.93938	4.53824
A_15_P470600	1.87959	4.53133
A_15_P115098	1.92271	4.5296	pdca	Dr.81948	ENSDART00000007654	BC060908	Pdc1 protein Fragment [Source:UniProtKB/TrEMBL;Acc:Q6P968] [ENSDART00000007654]
A_15_P169276	4.79474	4.50658	wnt16	Dr.87285	ENSDART00000102543	NM_001100046	Danio rerio wingless-type MMTV integration site family, member 16 (wnt16), mRNA [NM_001100046]
A_15_P108375	1.68355	4.50014	zgc:73275	Dr.83353	ENSDART00000098108	NM_200773	Danio rerio zgc:73275 (zgc:73275), mRNA [NM_200773]
A_15_P146356	6.28434	4.49749	si:dkey-252h13.5	Dr.79969	ENSDART00000098273	NM_001128735	Danio rerio si:dkey-252h13.5 (si:dkey-252h13.5), mRNA [NM_001128735]
A_15_P146561	5.83435	4.47592	LOC100003209	Dr.114962		NM_001110287	Danio rerio interferon induced transmembrane-like (LOC100003209), mRNA [NM_001110287]
A_15_P109493	11.6322	4.47282	fam84a	Dr.80612	ENSDART00000023006	NM_200618	Danio rerio family with sequence similarity 84, member A (fam84a), mRNA [NM_200618]
A_15_P203396	4.72076	4.46403	zgc:171531	Dr.107185	ENSDART00000126657	NM_001160384	Danio rerio zgc:171531 (zgc:171531), transcript variant 2, mRNA [NM_001160384]
A_15_P210681	2.77355	4.45189
A_15_P256996	3.66493	4.43151		Dr.77810	ENSDART00000129008	GU299114	UDP glucuronosyltransferase 1 family, polypeptide B7 precursor [Source:RefSeq peptide;Acc:NP_001166240] [ENSDART00000129008]
A_15_P108245	5.10375	4.42947	pnp5b	Dr.88161		NM_001004628	Danio rerio purine nucleoside phosphorylase 5b (pnp5b), mRNA [NM_001004628]
A_15_P131021	27.4271	4.41177	socs3b	Dr.81607	ENSDART00000037904	NM_213304	Danio rerio suppressor of cytokine signaling 3b (socs3b), mRNA [NM_213304]
A_15_P116244	2.65495	4.4028	gpr34l	Dr.92921	ENSDART00000022081	NM_001007217	Danio rerio G protein-coupled receptor 34 like (gpr34l), mRNA [NM_001007217]
A_15_P142366	23.3737	4.40215	gem	Dr.45197	ENSDART00000048036	NM_001045849	Danio rerio GTP binding protein overexpressed in skeletal muscle (gem), mRNA [NM_001045849]
A_15_P249686	4.31705	4.40107		Dr.94539		CT613919	CT613919 ZF_mu Danio rerio cDNA clone ZF_mu_37i14 3', mRNA sequence [CT613919]
A_15_P171421	6.01501	4.38688	fosb	Dr.107615		NM_001007312	Danio rerio FBJ murine osteosarcoma viral oncogene homolog B (fosb), mRNA [NM_001007312]
A_15_P438665	2.26438	4.35908
A_15_P364585	3.33828	4.35837				XM_002667769	PREDICTED: Danio rerio major histocompatibility complex, class I-related-like (LOC100334625), mRNA [XM_002667769]
A_15_P114154	110.457	4.32432	mmp9	Dr.76275	ENSDART00000062845	NM_213123	Danio rerio matrix metalloproteinase 9 (mmp9), mRNA [NM_213123]
A_15_P143306	1.48181	4.31588	zgc:64003	Dr.80250		NM_200406	Danio rerio zgc:64003 (zgc:64003), mRNA [NM_200406]
A_15_P132351	50.1362	4.30164	gcga	Dr.83039	ENSDART00000063133	NM_001008595	Danio rerio glucagon a (gcga), mRNA [NM_001008595]
A_15_P142996	6.10556	4.28098	zgc:165508	Dr.85975		NM_001100155	Danio rerio zgc:165508 (zgc:165508), mRNA [NM_001100155]
A_15_P565197	2.18995	4.26535
A_15_P264441	4.58754	4.25337	wu:fc52f08	Dr.38192		CK706892	ZF101-P00015-DEPE-R_B22 GISZF101 Danio rerio cDNA clone IMAGE:7139832 3', mRNA sequence [CK706892]
A_15_P482540	3.66882	4.2385		Dr.100506		CT612179	CT612179 ZF_mu Danio rerio cDNA clone ZF_mu_3i11 3', mRNA sequence [CT612179]
A_15_P375115	5.93934	4.22187	im:7152348	Dr.91305		BC091690	Danio rerio cDNA clone IMAGE:7152348. [BC091690]
A_15_P109173	2.98216	4.19478	zgc:153738	Dr.123845		BC055163	Danio rerio cDNA clone IMAGE:5601013, partial cds. [BC055163]
A_15_P110486	5.823	4.18234	has1	Dr.88031	ENSDART00000063114	NM_001164030	Danio rerio hyaluronan synthase 1 (has1), mRNA [NM_001164030]
A_15_P153331	6.84306	4.18088	ripply2	Dr.153064		NM_001039109	Danio rerio ripply2 (ripply2), mRNA [NM_001039109]
A_15_P118761	4.18499	4.17554	med6	Dr.32670	ENSDART00000044115	NM_001002084	Danio rerio mediator complex subunit 6 (med6), mRNA [NM_001002084]
A_15_P302846	1.17348	4.15188	LOC565378		ENSDART00000122727	XM_688654	Microtubule-associated tumor suppressor 1 homolog A (Mitochondrial tumor suppressor 1 homolog A) [Source:UniProtKB/Swiss-Prot;Acc:A0JMQ7] [ENSDART00000122727]
A_15_P391150	7.95431	4.15151		Dr.131755		EH536970	FDR202-P00003-DEPE-F_I17 FDR202 Danio rerio cDNA clone FDR202-P00003-BR_I17 5', mRNA sequence [EH536970]
A_15_P477725	3.86818	4.12206		Dr.98258		CT652375	CT652375 ZF_mu Danio rerio cDNA clone ZF_mu_134f11 3', mRNA sequence [CT652375]
A_15_P112641	1.56884	4.11273		Dr.26054		CD606357	RZ151A2D06.T7 Zebrafish Kidney Marrow cDNA library Danio rerio cDNA clone RZ151A2D06 3', mRNA sequence [CD606357]
A_15_P188391	3.91545	4.10477		Dr.134157		CN021274	AGENCOURT_20193488 NIH_ZGC_14 Danio rerio cDNA clone IMAGE:7227790 5', mRNA sequence [CN021274]
A_15_P572327	6.24348	4.10145	LOC570571		ENSDART00000109390	XM_694069	GB
A_15_P282771	3.30338	4.0877			ENSDART00000080638		neurotensin [Source:HGNC Symbol;Acc:8038] [ENSDART00000080638]
A_15_P132136	2.0164	4.0756	atp1a3a	Dr.77442	ENSDART00000104950	NM_131684	Danio rerio ATPase, Na+/K+ transporting, alpha 3a polypeptide (atp1a3a), mRNA [NM_131684]
A_15_P591162	3.07509	4.06549
A_15_P376732	1.46103	4.03493
A_15_P109841	3.19448	4.03117	zgc:123218	Dr.86778	ENSDART00000077581	NM_001037117	Danio rerio zgc:123218 (zgc:123218), mRNA [NM_001037117]
A_15_P107716	1.5861	4.02768	LOC100007763	Dr.52159		CN316097	AGENCOURT_21610374 NIH_ZGC_19 Danio rerio cDNA clone IMAGE:7252375 5', mRNA sequence [CN316097]
A_15_P300401	2.32335	4.01714			ENSDART00000021575	XM_677935	Novel protein Fragment [Source:UniProtKB/TrEMBL;Acc:Q5RH15] [ENSDART00000021575]
A_15_P151246	40.7758	3.99176	illr4	Dr.92586	ENSDART00000102904	NM_001040040	Danio rerio immune-related, lectin-like receptor 4 (illr4), mRNA [NM_001040040]
A_15_P397490	7.29104	3.99033			ENSDART00000043157		Rep: Mitochondrial trans-2-enoyl-CoA reductase - Xenopus tropicalis (Western clawed frog) (Silurana tropicalis), partial (54%) [TC396546]
A_15_P118151	2.21287	3.95659		Dr.90383	ENSDART00000087097	CK352708	opioid growth factor receptor-like 1 [Source:HGNC Symbol;Acc:21378] [ENSDART00000087097]
A_15_P131461	4.23048	3.95317	wnt4a	Dr.385	ENSDART00000105133	NM_001040387	Danio rerio wingless-type MMTV integration site family, member 4a (wnt4a), mRNA [NM_001040387]
A_15_P286446	1.87639	3.95162
A_15_P446420	9.81386	3.93957	stra6	Dr.39121	ENSDART00000067479	NM_001045312	Danio rerio stimulated by retinoic acid gene 6 homolog (mouse) (stra6), mRNA [NM_001045312]
A_15_P346670	3.47039	3.93857					Rep: YtxA precursor - Yersinia enterocolitica, partial (5%) [TC415235]
A_15_P499062	1.12117	3.92318
A_15_P203211	2.55089	3.91503				XM_001334282	GB
A_15_P231946	3.19658	3.89356
A_15_P594067	3.42796	3.88683		Dr.108960		CD605962	RZ146A2H09.T7 Zebrafish Kidney Marrow cDNA library Danio rerio cDNA clone RZ146A2H09 3', mRNA sequence [CD605962]
A_15_P588897	7.12631	3.88109		Dr.125620		CN170149	AGENCOURT_21027200 NIH_ZGC_8 Danio rerio cDNA clone IMAGE:7251882 5', mRNA sequence [CN170149]
A_15_P479385	3.01476	3.87979		Dr.99216		CT690212	CT690212 ZF_mu Danio rerio cDNA clone ZF_mu_170f11 3', mRNA sequence [CT690212]
A_15_P448105	2.21488	3.87979		Dr.131982		EH438452	FDR103-P00019-DEPE-F_L15 FDR103 Danio rerio cDNA clone FDR103-P00019-BR_L15 5', mRNA sequence [EH438452]
A_15_P120345	16.4583	3.874	gadd45bb	Dr.83988	ENSDART00000005382	NM_001012386	Danio rerio growth arrest and DNA-damage-inducible, beta b (gadd45bb), mRNA [NM_001012386]
A_15_P278021	2.91357	3.87235
A_15_P106790	10.1865	3.86435	plekhf1	Dr.80998	ENSDART00000036597	NM_200340	Danio rerio pleckstrin homology domain containing, family F (with FYVE domain) member 1 (plekhf1), mRNA [NM_200340]
A_15_P271661	6.30796	3.86221		Dr.94952		CT667937	CT667937 ZF_mu Danio rerio cDNA clone ZF_mu_153a22 3', mRNA sequence [CT667937]
A_15_P192106	2.57991	3.85935
A_15_P119478	2.03302	3.85188	egr2a	Dr.86414	ENSDART00000127945	NM_183341	Danio rerio early growth response 2a (egr2a), mRNA [NM_183341]
A_15_P140161	2.96086	3.83146	zgc:123301	Dr.93261		NM_001037417	Danio rerio zgc:123301 (zgc:123301), mRNA [NM_001037417]
A_15_P368990	3.36878	3.82867	si:ch73-30n17.1			XM_002665311	PREDICTED: Danio rerio si:ch73-30n17.1 (si:ch73-30n17.1), mRNA [XM_002665311]
A_15_P199966	7.85559	3.82199	mxb	Dr.80859	ENSDART00000127356	NM_001128672	Danio rerio myxovirus (influenza) resistance B (mxb), mRNA [NM_001128672]
A_15_P273296	3.79231	3.81667
A_15_P597572	3.42184	3.81555		Dr.76344		AW077616	fj65d09.x1 zebrafish gridded kidney Danio rerio cDNA 3', mRNA sequence [AW077616]
A_15_P459875	1.40005	3.78936	abca4a	Dr.134563	ENSDART00000079770	NM_001002206	Danio rerio ATP-binding cassette, sub-family A (ABC1), member 4a (abca4a), mRNA [NM_001002206]
A_15_P193026	4.51394	3.76752	stc1	Dr.94300	ENSDART00000025008	NM_001045457	Danio rerio stanniocalcin 1 (stc1), mRNA [NM_001045457]
A_15_P379875	1.11335	3.75968
A_15_P449490	1.17099	3.74904
A_15_P139281	1.27888	3.72751	si:ch211-276k2.2		ENSDART00000075430	XM_688512	Rep: Virus-induced protein 5 - Siniperca chuatsi (Chinese perch), partial (37%) [TC409104]
A_15_P446440	4.90389	3.72374			ENSDART00000103577		carbonic anhydrase XII [Source:HGNC Symbol;Acc:1371] [ENSDART00000103577]
A_15_P192186	41.2686	3.71882		Dr.30413	ENSDART00000063568	EH440630	Neuromedin U Fragment [Source:UniProtKB/TrEMBL;Acc:Q6R4Z2] [ENSDART00000063568]
A_15_P114553	8.69642	3.71344		Dr.134935		CK704615	ZF101-P00007-DEPE-R_N21 GISZF101 Danio rerio cDNA clone IMAGE:7137047 3', mRNA sequence [CK704615]
A_15_P116297	1.21061	3.70331	lrrc4c	Dr.79725		NM_001020747	Danio rerio leucine rich repeat containing 4C (lrrc4c), mRNA [NM_001020747]
A_15_P306371	1.0626	3.69659
A_15_P576872	2.03955	3.69532		Dr.141041		CD601522	RK133A1C07.T3 Zebrafish Kidney Marrow cDNA library Danio rerio cDNA clone RK133A1C07 5', mRNA sequence [CD601522]
A_15_P349655	5.39265	3.68296	si:ch211-239j19.3	Dr.119093	ENSDART00000100372	NM_001128701	Danio rerio si:ch211-239j19.3 (si:ch211-239j19.3), mRNA [NM_001128701]
A_15_P246311	45.8226	3.67296	illr4	Dr.92586	ENSDART00000102904	NM_001040040	Danio rerio immune-related, lectin-like receptor 4 (illr4), mRNA [NM_001040040]
A_15_P472500	1.41086	3.65237
A_15_P196406	2.51154	3.6358	tmem232	Dr.89431	ENSDART00000097409	NM_001100053	Danio rerio transmembrane protein 232 (tmem232), mRNA [NM_001100053]
A_15_P107144	2.14063	3.63546	si:ch211-241b2.4	Dr.84533		XM_001922830	PREDICTED: Danio rerio si:ch211-241b2.4 (si:ch211-241b2.4), mRNA [XM_001922830]
A_15_P496787	1.96087	3.62577
A_15_P163066	7.37399	3.62197	nfkbiaa	Dr.79912	ENSDART00000013798	NM_213184	Danio rerio nuclear factor of kappa light polypeptide gene enhancer in B-cells inhibitor, alpha a (nfkbiaa), mRNA [NM_213184]
A_15_P252541	1.39238	3.62059	rnd1l	Dr.82570	ENSDART00000018654	NM_001044396	Danio rerio Rho family GTPase 1 like (rnd1l), mRNA [NM_001044396]
A_15_P426380	3.23438	3.61665		Dr.129208		CT585536	CT585536 ZF_mu Danio rerio cDNA clone ZF_mu_59k13 5', mRNA sequence [CT585536]
A_15_P386870	3.20464	3.57895				XM_002663705	Rep: NACHT and WD repeat domain containing 1 - Takifugu rubripes, partial (27%) [TC406250]
A_15_P516522	1.51875	3.57343
A_15_P523322	4.95378	3.54819		Dr.137286		CT684972	CT684972 ZF_mu Danio rerio cDNA clone ZF_mu_235k01 3', mRNA sequence [CT684972]
A_15_P292776	7.63094	3.53502
A_15_P493372	2.53001	3.52571
A_15_P104179	3.78009	3.51801	si:dkey-57a22.9	Dr.41215	ENSDART00000101982	NM_001126456	Danio rerio si:dkey-57a22.9 (si:dkey-57a22.9), mRNA [NM_001126456]
A_15_P241836	3.09292	3.5171	LOC799182		ENSDART00000123559	XM_001339531	Rep: Zinc finger protein 521 - Xenopus laevis (African clawed frog), partial (26%) [TC453426]
A_15_P206066	4.37405	3.50599	zgc:91963	Dr.85722	ENSDART00000074826	NM_001003502	Danio rerio zgc:91963 (zgc:91963), mRNA [NM_001003502]
A_15_P527227	3.01489	3.50107		Dr.159143		CT638691	CT638691 ZF_mu Danio rerio cDNA clone ZF_mu_86p11 3', mRNA sequence [CT638691]
A_15_P371280	2.52497	3.50086		Dr.63413		CT726614	CT726614 ZF_mu Danio rerio cDNA clone ZF_mu_219f08 3', mRNA sequence [CT726614]
A_15_P113030	2.82527	3.49999		Dr.125886		CO353695	DR_ATE_FL18_G05 adult testis full-length (TLL) Danio rerio cDNA, mRNA sequence [CO353695]
A_15_P364600	2.83982	3.49951	LOC556451	Dr.150192	ENSDART00000112297	NM_001130769	Danio rerio Gpr8 (LOC556451), mRNA [NM_001130769]
A_15_P119736	5.25293	3.4884	klf2b	Dr.9976	ENSDART00000059188	NM_131857	Danio rerio Kruppel-like factor 2b (klf2b), mRNA [NM_131857]
A_15_P196446	1.10503	3.47527	pmelb	Dr.75597	ENSDART00000046268	NM_001033918	Danio rerio premelanosome protein b (pmelb), mRNA [NM_001033918]
A_15_P177821	4.15652	3.4692	npb	Dr.51620		NM_001127369	Danio rerio neuropeptide B (npb), mRNA [NM_001127369]
A_15_P263821	1.97976	3.46825	wu:fb65e06	Dr.34132		AI544738	fb65e06.x1 Zebrafish WashU MPIMG EST Danio rerio cDNA clone IMAGE:3716770 3', mRNA sequence [AI544738]
A_15_P106134	2.54286	3.46742	pou3f3b	Dr.29717		NM_131102	Danio rerio POU class 3 homeobox 3b (pou3f3b), transcript variant 1, mRNA [NM_131102]
A_15_P241006	2.68014	3.4655			ENSDART00000099110	XM_691158	Novel protein similar to vertebrate phermone receptor protein Fragment [Source:UniProtKB/TrEMBL;Acc:A3KQL7] [ENSDART00000099110]
A_15_P514112	1.82077	3.46405
A_15_P189181	5.84862	3.45561	si:ch211-232d19.4	Dr.85112	ENSDART00000089161	NM_001128540	Danio rerio si:ch211-232d19.4 (si:ch211-232d19.4), mRNA [NM_001128540]
A_15_P233436	1.72391	3.45554		Dr.131386		EH536756	FDR202-P00002-DEPE-F_P10 FDR202 Danio rerio cDNA clone FDR202-P00002-BR_P10 5', mRNA sequence [EH536756]
A_15_P448670	5.1448	3.4535		Dr.132104		EH480931	FDR103-P00065-DEPE-R_N24 FDR103 Danio rerio cDNA clone FDR103-P00065-BR_N24 3', mRNA sequence [EH480931]
A_15_P209131	4.33599	3.44934	zgc:114170	Dr.91502	ENSDART00000034851	NM_001030111	Danio rerio zgc:114170 (zgc:114170), mRNA [NM_001030111]
A_15_P188371	1.66025	3.44506	LOC567396	Dr.155148	ENSDART00000010236	NM_001145598	Danio rerio novel protein similar to vertebrate calponin, basic, smooth muscle family (LOC567396), mRNA [NM_001145598]
A_15_P378240	2.36207	3.43688	LOC571208		ENSDART00000009653	XM_694777	GB
A_15_P225631	3.6839	3.43282
A_15_P301726	2.18654	3.43213
A_15_P142761	5.11934	3.43013	homez	Dr.75344	ENSDART00000042100	NM_001007120	Danio rerio homeodomain leucine zipper gene (homez), mRNA [NM_001007120]
A_15_P456865	4.09673	3.42915		Dr.123330		CK028289	AGENCOURT_16618662 NIH_ZGC_7 Danio rerio cDNA clone IMAGE:7052357 5', mRNA sequence [CK028289]
A_15_P601572	1.24563	3.4264
A_15_P102446	9.9444	3.4222	zgc:92851	Dr.10032	ENSDART00000014166	NM_001002493	Danio rerio zgc:92851 (zgc:92851), mRNA [NM_001002493]
A_15_P311151	1.2913	3.4188
A_15_P160526	1.22972	3.40691	pnp4a	Dr.84249	ENSDART00000029695	NM_001002102	Danio rerio purine nucleoside phosphorylase 4a (pnp4a), mRNA [NM_001002102]
A_15_P117758	19.7075	3.3995	junb	Dr.10326	ENSDART00000122628	NM_213556	Danio rerio jun B proto-oncogene (junb), mRNA [NM_213556]
A_15_P476090	4.50126	3.39499					Rep: Ribonucleoside-diphosphate reductase subunit M2 - Danio rerio (Zebrafish) (Brachydanio rerio), partial (14%) [TC419536]
A_15_P197136	2.89432	3.39387	prop1	Dr.112241	ENSDART00000058106	NM_001177461	Danio rerio PROP paired-like homeobox 1 (prop1), mRNA [NM_001177461]
A_15_P103940	2.25773	3.38358	rab36	Dr.85210	ENSDART00000038577	NM_001079660	Danio rerio RAB36, member RAS oncogene family (rab36), mRNA [NM_001079660]
A_15_P481455	6.94254	3.37818		Dr.100085		CT676012	CT676012 ZF_mu Danio rerio cDNA clone ZF_mu_204h18 5', mRNA sequence [CT676012]
A_15_P119527	4.59376	3.37801	phex	Dr.25529	ENSDART00000125844	NM_001089349	Danio rerio phosphate regulating gene with homologues to endopeptidases on the X chromosome (phex), mRNA [NM_001089349]
A_15_P188721	3.42561	3.36901	zgc:171687		ENSDART00000056494		hypothetical protein LOC100126131 [Source:RefSeq peptide;Acc:NP_001103327] [ENSDART00000056494]
A_15_P148401	18.4202	3.36874	pglyrp5	Dr.87374	ENSDART00000064848	NM_001044321	Danio rerio peptidoglycan recognition protein 5 (pglyrp5), mRNA [NM_001044321]
A_15_P104554	3.89063	3.35972	junbl	Dr.737	ENSDART00000124465	NM_212750	Danio rerio jun B proto-oncogene, like (junbl), mRNA [NM_212750]
A_15_P167976	1.61468	3.35785			ENSDART00000100261		Nuclear pore complex protein Nup93 (Nucleoporin Nup93)(93 kDa nucleoporin)(Dead eye protein) [Source:UniProtKB/Swiss-Prot;Acc:Q7ZU29] [ENSDART00000100261]
A_15_P144271	2.11025	3.34647	si:dkey-23n7.9	Dr.15204	ENSDART00000037361	BC091665	Si:dkey-23n7.9 protein Fragment [Source:UniProtKB/TrEMBL;Acc:Q5BJ12] [ENSDART00000037361]
A_15_P156271	2.02463	3.34461	si:dkey-246l19.2	Dr.83356	ENSDART00000026535	BC167971	14110116 ZF34XL Danio rerio cDNA clone 3859646, mRNA sequence [EB948439]
A_15_P549167	2.42337	3.32282
A_15_P163931	5.3047	3.31999					Rep: DBH-like monooxygenase protein 1 homolog precursor - Danio rerio (Zebrafish) (Brachydanio rerio), complete [TC371229]
A_15_P494202	3.34753	3.30058
A_15_P477165	1.09501	3.29963		Dr.97935		CT691884	CT691884 ZF_mu Danio rerio cDNA clone ZF_mu_206p04 3', mRNA sequence [CT691884]
A_15_P160751	5.10693	3.29349	scxa	Dr.134169	ENSDART00000105192	NM_001083069	Danio rerio scleraxis homolog A (mouse) (scxa), mRNA [NM_001083069]
A_15_P119649	1.88079	3.292	crh	Dr.96618	ENSDART00000038290	NM_001007379	Danio rerio corticotropin releasing hormone (crh), mRNA [NM_001007379]
A_15_P583172	2.89844	3.28834
A_15_P185351	4.35355	3.28767	cyp27c1	Dr.11380	ENSDART00000081309	NM_001113337	Danio rerio cytochrome P450, family 27, subfamily C, polypeptide 1 (cyp27c1), mRNA [NM_001113337]
A_15_P103637	5.13528	3.27515	ier2	Dr.70656		NM_001142583	Danio rerio immediate early response 2 (ier2), mRNA [NM_001142583]
A_15_P304086	2.95996	3.27446
A_15_P162131	2.75055	3.26329	zgc:110354	Dr.88891	ENSDART00000063272	NM_001020586	Danio rerio zgc:110354 (zgc:110354), mRNA [NM_001020586]
A_15_P148271	5.75157	3.25852	npas4	Dr.81110	ENSDART00000078154	NM_001045321	Danio rerio neuronal PAS domain protein 4 (npas4), mRNA [NM_001045321]
A_15_P541342	2.93964	3.25642
A_15_P113354	5.31924	3.25429	vegfaa	Dr.597		AF016244	Danio rerio vascular endothelial growth factor isoform 165 (vegf) mRNA, complete cds. [AF016244]
A_15_P513142	3.6915	3.25049
A_15_P191121	1.46772	3.24712	adrb2a	Dr.88172	ENSDART00000122661	NM_001102652	Danio rerio adrenergic receptor, beta 2a (adrb2a), mRNA [NM_001102652]
A_15_P314641	1.00746	3.24516		Dr.138702		CT603293	CT603293 ZF_mu Danio rerio cDNA clone ZF_mu_15m09 3', mRNA sequence [CT603293]
A_15_P116634	3.067	3.24186	zgc:65887	Dr.87170	ENSDART00000041429	NM_200575	Danio rerio zgc:65887 (zgc:65887), mRNA [NM_200575]
A_15_P190471	1.28177	3.24041	LOC565309	Dr.6709	ENSDART00000081039	EH592105	FDR306-P00038-DEPE-F_A07 FDR306 Danio rerio cDNA clone FDR306-P00038-BR_A07 5', mRNA sequence [EH592105]
A_15_P104912	4.46972	3.23415	slc16a9a	Dr.7340	ENSDART00000020167	NM_200410	Danio rerio solute carrier family 16 (monocarboxylic acid transporters), member 9a (slc16a9a), mRNA [NM_200410]
A_15_P551497	1.1101	3.22498
A_15_P103844	2.05941	3.22338	stra6	Dr.39121	ENSDART00000067479	NM_001045312	Danio rerio stimulated by retinoic acid gene 6 homolog (mouse) (stra6), mRNA [NM_001045312]
A_15_P323671	3.39719	3.20799		Dr.41954	ENSDART00000009092	XM_001922115	Uncharacterized protein C3orf63 (Retinoblastoma-associated protein RAP140)(CTCL tumor antigen se89-1) [Source:UniProtKB/Swiss-Prot;Acc:Q9UK61] [ENSDART00000009092]
A_15_P116605	19.6877	3.20652	socs3b	Dr.81607	ENSDART00000037904	NM_213304	Danio rerio suppressor of cytokine signaling 3b (socs3b), mRNA [NM_213304]
A_15_P119080	9.8142	3.19535	pfkfb3	Dr.78868	ENSDART00000003247	NM_213397	Danio rerio 6-phosphofructo-2-kinase/fructose-2,6-biphosphatase 3 (pfkfb3), mRNA [NM_213397]
A_15_P132296	5.20745	3.18723	inhbaa	Dr.107692	ENSDART00000004241	NM_130916	Danio rerio inhibin, beta Aa (inhbaa), mRNA [NM_130916]
A_15_P200271	12.462	3.17846	adamtsl7	Dr.88191	ENSDART00000077833	XM_679483	PREDICTED: Danio rerio ADAMTS-like 7 (adamtsl7), mRNA [XM_679483]
A_15_P168526	25.5796	3.17673					Rep: PGRP-SC1a protein - Danio rerio, partial (79%) [TC397198]
A_15_P588162	1.19881	3.17617
A_15_P283276	4.38961	3.17517	neb		ENSDART00000061293	XM_002663368	Neb protein Fragment [Source:UniProtKB/TrEMBL;Acc:Q5BLE1] [ENSDART00000061293]
A_15_P444715	1.16669	3.15737
A_15_P105836	2.80326	3.15623	nog2	Dr.8123	ENSDART00000063231	BC067541	Noggin-2 Precursor [Source:UniProtKB/Swiss-Prot;Acc:Q9W740] [ENSDART00000063231]
A_15_P109767	3.07445	3.15391	vsx1	Dr.558	ENSDART00000078763	NM_131333	Danio rerio visual system homeobox 1 homolog, chx10-like (vsx1), mRNA [NM_131333]
A_15_P132361	2.60706	3.14729	inhbaa	Dr.107692	ENSDART00000004241	NM_130916	Danio rerio inhibin, beta Aa (inhbaa), mRNA [NM_130916]
A_15_P107432	5.19451	3.1462	si:dkey-14d8.5	Dr.80181	ENSDART00000027304	NM_001044841	Danio rerio si:dkey-14d8.5 (si:dkey-14d8.5), mRNA [NM_001044841]
A_15_P111238	6.5449	3.143	nitr3a	Dr.83337	ENSDART00000037625	NM_001007203	Danio rerio novel immune-type receptor 3a (nitr3a), transcript variant 1, mRNA [NM_001007203]
A_15_P364340	1.9272	3.14093	cacna1da	Dr.91445	ENSDART00000089956	NM_203484	Danio rerio calcium channel, voltage-dependent, L type, alpha 1D subunit, a (cacna1da), mRNA [NM_203484]
A_15_P103105	1.36148	3.14082	LOC565309	Dr.6709	ENSDART00000081039	EH592105	FDR306-P00038-DEPE-F_A07 FDR306 Danio rerio cDNA clone FDR306-P00038-BR_A07 5', mRNA sequence [EH592105]
A_15_P437595	2.65569	3.13826					Rep: Heat shock 70kDa protein 5 - Danio rerio (Zebrafish) (Brachydanio rerio), partial (28%) [TC427131]
A_15_P486495	1.76794	3.13695			ENSDART00000002791		Teneurin-4 (Ten-4)(Tenascin-M4)(Ten-m4)(Protein Odd Oz/ten-m homolog 4) [Source:UniProtKB/Swiss-Prot;Acc:Q9W7R3] [ENSDART00000002791]
A_15_P159176	1.75953	3.12502	LOC100330941	Dr.90054	ENSDART00000067131	BC098615	Irak3 protein Fragment [Source:UniProtKB/TrEMBL;Acc:Q4KMD6] [ENSDART00000067131]
A_15_P139771	6.63939	3.12399	si:ch211-87e4.2	Dr.150163		NM_001083824	Danio rerio si:ch211-87e4.2 (si:ch211-87e4.2), mRNA [NM_001083824]
A_15_P239301	6.4441	3.11754		Dr.155475	ENSDART00000080064	EH450503	family with sequence similarity 110, member A [Source:HGNC Symbol;Acc:16188] [ENSDART00000080064]
A_15_P589077	1.1902	3.11331		Dr.125663		CN175010	AGENCOURT_21029322 NIH_ZGC_8 Danio rerio cDNA clone IMAGE:7242871 5', mRNA sequence [CN175010]
A_15_P210331	1.30133	3.1122	wnt4b		ENSDART00000058739		wingless-type MMTV integration site family, member 4b [Source:RefSeq peptide;Acc:NP_571575] [ENSDART00000058739]
A_15_P480545	1.50188	3.11088		Dr.99695		CT695684	CT695684 ZF_mu Danio rerio cDNA clone ZF_mu_162d21 3', mRNA sequence [CT695684]
A_15_P115354	1.463	3.09331	si:dkey-194n13.2	Dr.81553	ENSDART00000079884	XM_690495	Novel protein similar to vertebrate arachidonate 5-lipoxygenase (ALOX5) [Source:UniProtKB/TrEMBL;Acc:B8A697] [ENSDART00000079884]
A_15_P195721	2.25778	3.08897	zgc:73185	Dr.33055		NM_213027	Danio rerio zgc:73185 (zgc:73185), mRNA [NM_213027]
A_15_P200671	1.98709	3.08532	zgc:152658	Dr.135668		BC115337	Danio rerio similar to GTPase, IMAP family member 7, mRNA (cDNA clone IMAGE:7995936), partial cds. [BC115337]
A_15_P224111	3.44235	3.07845	si:dkey-27h10.2	Dr.151347		CA787395	AGENCOURT_11031435 NCI_CGAP_ZKid1 Danio rerio cDNA clone IMAGE:6805710 5', mRNA sequence [CA787395]
A_15_P261826	3.77989	3.07477	wu:fk31a07	Dr.23104		AW567026	fk31a07.x1 zebrafish fin day1 regeneration Danio rerio cDNA 3', mRNA sequence [AW567026]
A_15_P110281	2.20968	3.07116	egr1		ENSDART00000054460	BC117642	Early growth response protein 1 (EGR-1)(Zinc finger protein Krox-24) [Source:UniProtKB/Swiss-Prot;Acc:P26632] [ENSDART00000054460]
A_15_P485430	2.89245	3.06702
A_15_P604782	6.03108	3.06126
A_15_P101147	4.97313	3.05822	si:rp71-4m17.1	Dr.30413		EH440630	FDR103-P00025-DEPE-F_M18 FDR103 Danio rerio cDNA clone FDR103-P00025-BR_M18 5', mRNA sequence [EH440630]
A_15_P191146	1.56196	3.04822	zgc:195063	Dr.110759	ENSDART00000077823	NM_001128694	Danio rerio zgc:195063 (zgc:195063), mRNA [NM_001128694]
A_15_P170821	11.2692	3.04712	odc1	Dr.78653	ENSDART00000017510	NM_131801	Danio rerio ornithine decarboxylase 1 (odc1), mRNA [NM_131801]
A_15_P204086	6.62278	3.04611	snx10b	Dr.118484	ENSDART00000059239	NM_001110396	Danio rerio sorting nexin 10b (snx10b), mRNA [NM_001110396]
A_15_P411605	4.33581	3.04175
A_15_P411575	10.7409	3.04126	zgc:158446	Dr.78007	ENSDART00000100784	NM_001083858	Danio rerio zgc:158446 (zgc:158446), mRNA [NM_001083858]
A_15_P167946	3.9263	3.03442	si:ch211-239j19.3	Dr.119093	ENSDART00000100372	NM_001128701	Danio rerio si:ch211-239j19.3 (si:ch211-239j19.3), mRNA [NM_001128701]
A_15_P105346	4.30131	3.03355
A_15_P192876	4.89521	3.0159	inhbaa	Dr.107692	ENSDART00000004241	NM_130916	Danio rerio inhibin, beta Aa (inhbaa), mRNA [NM_130916]
A_15_P114583	1.4324	3.01354				XM_002662837	Rep: Growth-arrest-specific protein 2 (GAS-2). - Gallus gallus, partial (52%) [TC376937]
A_15_P179801	2.21034	3.00947	zgc:174931	Dr.116338	ENSDART00000113639	NM_001109827	Danio rerio zgc:174931 (zgc:174931), mRNA [NM_001109827]
A_15_P538107	8.4185	3.00041
A_15_P289226	3.3299	2.99814	chst1	Dr.85839	ENSDART00000125733	NM_001003518	Danio rerio carbohydrate (keratan sulfate Gal-6) sulfotransferase 1 (chst1), mRNA [NM_001003518]
A_15_P120422	3.91498	2.98524	itln1	Dr.89419	ENSDART00000021412	NM_001076622	Danio rerio intelectin 1 (itln1), mRNA [NM_001076622]
A_15_P103870	13.2938	2.98309	mfap4	Dr.86370	ENSDART00000100199	NM_212889	Danio rerio microfibrillar-associated protein 4 (mfap4), mRNA [NM_212889]
A_15_P173306	4.84831	2.9594	foxl1	Dr.15390	ENSDART00000018764	NM_200984	Danio rerio forkhead box L1 (foxl1), mRNA [NM_200984]
A_15_P139876	11.6163	2.95858		Dr.40360	ENSDART00000074960	BC095877	Zgc:113199 [Source:UniProtKB/TrEMBL;Acc:A4JYR5] [ENSDART00000074960]
A_15_P141986	3.2049	2.93062	chst1	Dr.85839	ENSDART00000129105	NM_001003518	Danio rerio carbohydrate (keratan sulfate Gal-6) sulfotransferase 1 (chst1), mRNA [NM_001003518]
A_15_P154412	23.392	2.91117	ccr12.2	Dr.120511	ENSDART00000066872	BC155846	Putative uncharacterized protein Fragment [Source:UniProtKB/TrEMBL;Acc:A9JRY7] [ENSDART00000066872]
A_15_P288536	5.02868	2.89751	LOC553450	Dr.86457		BC095629	Danio rerio hypothetical protein LOC553450, mRNA (cDNA clone IMAGE:7291794), partial cds. [BC095629]
A_15_P378590	6.07026	2.89098			ENSDART00000122414		GB
A_15_P117203	6.06835	2.88336	zgc:114170	Dr.91502	ENSDART00000034851	NM_001030111	Danio rerio zgc:114170 (zgc:114170), mRNA [NM_001030111]
A_15_P164286	6.00718	2.8819	kif3c	Dr.90744	ENSDART00000114747	NM_001017849	Danio rerio kinesin family member 3C (kif3c), mRNA [NM_001017849]
A_15_P198851	4.276	2.87946	adcyap1b	Dr.79108	ENSDART00000060812	NM_214715	Danio rerio adenylate cyclase activating polypeptide 1b (adcyap1b), mRNA [NM_214715]
A_15_P404440	5.96919	2.87658
A_15_P135476	11.5809	2.8754		Dr.112311	ENSDART00000129131	EH546362	FDR202-P00029-DEPE-F_B03 FDR202 Danio rerio cDNA clone FDR202-P00029-BR_B03 5', mRNA sequence [EH546362]
A_15_P174616	9.15511	2.87162	zgc:158446	Dr.78007	ENSDART00000100784	NM_001083858	Danio rerio zgc:158446 (zgc:158446), mRNA [NM_001083858]
A_15_P205596	3.34175	2.86444	zgc:112964	Dr.21205	ENSDART00000055751	NM_001013342	Danio rerio zgc:112964 (zgc:112964), mRNA [NM_001013342]
A_15_P505547	3.7223	2.86031	gem	Dr.45197	ENSDART00000048036	NM_001045849	Danio rerio GTP binding protein overexpressed in skeletal muscle (gem), mRNA [NM_001045849]
A_15_P189986	131.569	2.85778	LOC567953	Dr.39424	ENSDART00000074900	NM_001128741	Danio rerio similar to C-type natriuretic peptide 3 (LOC567953), mRNA [NM_001128741]
A_15_P109020	3.51617	2.85243	zgc:158446	Dr.78007	ENSDART00000100784	NM_001083858	Danio rerio zgc:158446 (zgc:158446), mRNA [NM_001083858]
A_15_P395710	4.51949	2.83212	crfb17	Dr.83591	ENSDART00000114506	NM_001135979	Danio rerio cytokine receptor family member B17 (crfb17), mRNA [NM_001135979]
A_15_P118204	3.41146	2.81869	bdnf	Dr.132862	ENSDART00000131009	NM_131595	Danio rerio brain-derived neurotrophic factor (bdnf), mRNA [NM_131595]
A_15_P113876	4.37839	2.79516		Dr.82848		EE214429	c5c15z2.f1 Danio rerio 12am (night) eye [EE214429]
A_15_P116011	4.02409	2.78742		Dr.27788	ENSDART00000008841	AY391471	Zinc finger protein ZNF-U69274 [Source:UniProtKB/TrEMBL;Acc:Q6TNP6] [ENSDART00000008841]
A_15_P208781	3.20887	2.78176	zgc:158671	Dr.91959	ENSDART00000080788	NM_001100000	Danio rerio zgc:158671 (zgc:158671), mRNA [NM_001100000]
A_15_P188714	3.27939	2.78066	LOC100007474		ENSDART00000130791	XM_001339867	PREDICTED: Danio rerio microfibrillar-associated protein 4-like, transcript variant 1 (LOC100007474), mRNA [XM_001339867]
A_15_P114028	14.7347	2.76809	chaf1b	Dr.77022	ENSDART00000079222	NM_213012	Danio rerio chromatin assembly factor 1, subunit B (chaf1b), mRNA [NM_213012]
A_15_P102626	3.98563	2.76283
A_15_P151571	4.30003	2.75714	grn2	Dr.67270	ENSDART00000129185	NM_212756	Danio rerio granulin 2 (grn2), mRNA [NM_212756]
A_15_P143511	3.11958	2.72944	bdnf	Dr.132862	ENSDART00000131009	NM_131595	Danio rerio brain-derived neurotrophic factor (bdnf), mRNA [NM_131595]
A_15_P135357	4.19508	2.72834	LOC798349	Dr.120200	ENSDART00000087623	NM_001128799	Danio rerio similar to UDP-Gal:betaGlcNAc beta 1,3-galactosyltransferase, polypeptide 2 (LOC798349), mRNA [NM_001128799]
A_15_P482155	3.74025	2.72628
A_15_P105154	4.10085	2.71615	pth1a	Dr.86325		NM_212950	Danio rerio parathyroid hormone 1a (pth1a), mRNA [NM_212950]
A_15_P121378	5.80053	2.70716	grap	Dr.86832	ENSDART00000055171	NM_001020573	Danio rerio GRB2-related adaptor protein (grap), mRNA [NM_001020573]
A_15_P195556	8.36401	2.70363	si:dkey-228a15.1	Dr.86834	ENSDART00000102597	NM_001045053	Danio rerio si:dkey-228a15.1 (si:dkey-228a15.1), mRNA [NM_001045053]
A_15_P117701	4.38701	2.69911	zgc:153723	Dr.88985	ENSDART00000020851	NM_001076656	Danio rerio zgc:153723 (zgc:153723), mRNA [NM_001076656]
A_15_P180631	3.21914	2.6979	or125-4	Dr.148182		NM_001128567	Danio rerio odorant receptor, family E, subfamily 125, member 4 (or125-4), mRNA [NM_001128567]
A_15_P104945	5.95443	2.69508	ero1l	Dr.86356	ENSDART00000012877	NM_200350	Danio rerio ERO1-like (S. cerevisiae) (ero1l), mRNA [NM_200350]
A_15_P381130	4.14049	2.69405					Rep: Zgc:109719 protein - Danio rerio (Zebrafish) (Brachydanio rerio), partial (43%) [TC443851]
A_15_P514212	4.61637	2.68561					Rep: ABC-type sugar transport system, permease component - Deinococcus geothermalis (strain DSM 11300), partial (6%) [TC385234]
A_15_P111963	3.07232	2.68396	sass6	Dr.77479	ENSDART00000081191	NM_213438	Danio rerio spindle assembly 6 homolog (C. elegans) (sass6), mRNA [NM_213438]
A_15_P182866	15.1086	2.67849	LOC100001286	Dr.111150		XM_001337464	PREDICTED: Danio rerio 26-29kD-proteinase-like, transcript variant 1 (LOC100001286), mRNA [XM_001337464]
A_15_P206556	6.70826	2.67468	tnfb	Dr.94015	ENSDART00000017569	NM_001024447	Danio rerio tumor necrosis factor b (TNF superfamily, member 2) (tnfb), mRNA [NM_001024447]
A_15_P146781	4.83552	2.66283	LOC793802	Dr.114981		NM_001100959	Danio rerio hypothetical protein LOC793802 (LOC793802), mRNA [NM_001100959]
A_15_P175381	4.53928	2.65837	fbxl8	Dr.43419	ENSDART00000076386	NM_001037422	Danio rerio F-box and leucine-rich repeat protein 8 (fbxl8), mRNA [NM_001037422]
A_15_P110298	3.07453	2.65603	has1	Dr.88031	ENSDART00000130420	NM_001164030	Danio rerio hyaluronan synthase 1 (has1), mRNA [NM_001164030]
A_15_P432815	4.79842	2.65492
A_15_P185151	5.95289	2.63747	tlr5b	Dr.89707	ENSDART00000074153	NM_001130595	Danio rerio toll-like receptor 5b (tlr5b), mRNA [NM_001130595]
A_15_P103521	5.53499	2.63213	egln3	Dr.9457	ENSDART00000042226	NM_213310	Danio rerio egl nine homolog 3 (C. elegans) (egln3), mRNA [NM_213310]
A_15_P251101	6.68491	2.62676
A_15_P118460	8.34335	2.62602					Rep: P12 - Leucania separata nuclear polyhedrosis virus (LsNPV), partial (22%) [TC408340]
A_15_P139346	4.64207	2.6219
A_15_P317101	3.44466	2.60589
A_15_P191956	3.99397	2.60389	ptger2b	Dr.67478	ENSDART00000053831	BC116605	prostaglandin E2 receptor subtype EP2-like [Source:RefSeq peptide;Acc:NP_001025421] [ENSDART00000053831]
A_15_P518877	8.22719	2.60265	zgc:175221	Dr.76446	ENSDART00000114316	NM_001114741	Danio rerio zgc:175221 (zgc:175221), mRNA [NM_001114741]
A_15_P410440	4.69985	2.58792	LOC100005405	Dr.148349	ENSDART00000101784	NM_001128813	Danio rerio similar to interferon-inducible protein Gig2 (LOC100005405), mRNA [NM_001128813]
A_15_P111900	8.84719	2.58118	foxl1	Dr.15390	ENSDART00000018764	NM_200984	Danio rerio forkhead box L1 (foxl1), mRNA [NM_200984]
A_15_P173071	5.00853	2.58079	si:rp71-1p14.7	Dr.39538	ENSDART00000000361	BC124708	hypothetical protein LOC497149 [Source:RefSeq peptide;Acc:NP_001070813] [ENSDART00000000361]
A_15_P112737	6.1504	2.58025					Rep: Zgc:103418 - Danio rerio (Zebrafish) (Brachydanio rerio), partial (38%) [TC413742]
A_15_P323201	3.22977	2.57829
A_15_P174586	6.60945	2.57807	fosl2	Dr.10410	ENSDART00000059480	NM_001082998	Danio rerio fos-like antigen 2 (fosl2), mRNA [NM_001082998]
A_15_P144736	3.78451	2.57659		Dr.152811	ENSDART00000128540	BC092188	Danio rerio cDNA clone IMAGE:7155955. [BC092188]
A_15_P470285	8.37086	2.57291					Rep: Coiled-coil domain-containing protein C16orf50. - Xenopus tropicalis, partial (55%) [TC442619]
A_15_P105717	3.13181	2.57227	zgc:152791	Dr.9145	ENSDART00000018064	NM_001007133	Danio rerio zgc:152791 (zgc:152791), mRNA [NM_001007133]
A_15_P116142	3.10147	2.57006					Rep: Collagen type XI alpha 2 - Danio rerio (Zebrafish) (Brachydanio rerio), complete [TC407065]
A_15_P158486	9.23094	2.56824	mpx	Dr.75725	ENSDART00000075530	NM_212779	Danio rerio myeloid-specific peroxidase (mpx), mRNA [NM_212779]
A_15_P251706	3.32489	2.56002		Dr.126083	ENSDART00000123372	CO921330	AGENCOURT_30550911 NIH_ZGC_19 Danio rerio cDNA clone IMAGE:7429360 5', mRNA sequence [CO921330]
A_15_P155806	5.41335	2.54485	LOC100331628		ENSDART00000098355
A_15_P340965	7.73991	2.54312
A_15_P193611	4.12878	2.54277	LOC793802	Dr.114981		NM_001100959	Danio rerio hypothetical protein LOC793802 (LOC793802), mRNA [NM_001100959]
A_15_P105359	18.3257	2.54015	tnfaip6	Dr.81845	ENSDART00000090875	NM_001040243	Danio rerio tumor necrosis factor, alpha-induced protein 6 (tnfaip6), mRNA [NM_001040243]
A_15_P371710	3.21696	2.53679	vip2	Dr.66165	ENSDART00000112468	NM_001114555	Danio rerio vasoactive intestinal polypeptide type II (vip2), mRNA [NM_001114555]
A_15_P143451	5.79569	2.53245	slc16a9b	Dr.158916	ENSDART00000025669	NM_001003552	Danio rerio solute carrier family 16 (monocarboxylic acid transporters), member 9b (slc16a9b), mRNA [NM_001003552]
A_15_P446170	7.99015	2.53242
A_15_P106125	9.58275	2.53	mfap4	Dr.86370		NM_212889	Danio rerio microfibrillar-associated protein 4 (mfap4), mRNA [NM_212889]
A_15_P192191	4.65437	2.52936		Dr.30413	ENSDART00000063564	AY513881	Neuromedin U Fragment [Source:UniProtKB/TrEMBL;Acc:Q6R4Z2] [ENSDART00000063564]
A_15_P232591	8.14984	2.52828				XM_691911	Rep: Olfactomedin 4-like protein - Ictalurus punctatus (Channel catfish), partial (72%) [TC389594]
A_15_P560622	4.844	2.50234		Dr.112686		EH593933	FDR306-P00042-DEPE-F_O18 FDR306 Danio rerio cDNA clone FDR306-P00042-BR_O18 5', mRNA sequence [EH593933]
A_15_P390450	4.53491	2.49297		Dr.102843		CO811743	AGENCOURT_30347746 NIH_ZGC_14 Danio rerio cDNA clone IMAGE:7401538 5', mRNA sequence [CO811743]
A_15_P103740	15.1885	2.49233	lgals9l1	Dr.4573	ENSDART00000048729	NM_200072	Danio rerio lectin, galactoside-binding, soluble, 9 (galectin 9)-like 1 (lgals9l1), mRNA [NM_200072]
A_15_P352500	10.721	2.48341		Dr.95551		CT706766	CT706766 ZF_mu Danio rerio cDNA clone ZF_mu_246b03 3', mRNA sequence [CT706766]
A_15_P202396	3.58862	2.4716
A_15_P101288	5.338	2.46669	rrad	Dr.80392	ENSDART00000073735	NM_199798	Danio rerio Ras-related associated with diabetes (rrad), mRNA [NM_199798]
A_15_P308856	5.14534	2.46531
A_15_P101599	9.66671	2.45164	cldn5b	Dr.87001	ENSDART00000020610	NM_001006044	Danio rerio claudin 5b (cldn5b), mRNA [NM_001006044]
A_15_P213146	16.1808	2.45145	gpx7	Dr.86894		NM_001020501	Danio rerio glutathione peroxidase 7 (gpx7), mRNA [NM_001020501]
A_15_P365415	4.53428	2.45017	uap1	Dr.77112	ENSDART00000073970	NM_212621	Danio rerio UDP-N-acteylglucosamine pyrophosphorylase 1 (uap1), mRNA [NM_212621]
A_15_P406075	8.2197	2.44835
A_15_P197801	3.32082	2.44393	zgc:152791	Dr.9145	ENSDART00000018064	NM_001007133	Danio rerio zgc:152791 (zgc:152791), mRNA [NM_001007133]
A_15_P493497	5.89452	2.44302
A_15_P401035	4.78148	2.43897		Dr.120679		BM573832	fy04f02.y1 SJD adult pectoral fin Danio rerio cDNA clone IMAGE:5631890 5', mRNA sequence [BM573832]
A_15_P153901	3.22202	2.43489	ccdc37	Dr.108159	ENSDART00000074043	NM_001076760	Danio rerio coiled-coil domain containing 37 (ccdc37), mRNA [NM_001076760]
A_15_P334054	6.5276	2.4328	onecut3		ENSDART00000078885		Novel protein similar to vertebrate one cut domain, family Fragment [Source:UniProtKB/TrEMBL;Acc:Q1LY59] [ENSDART00000078885]
A_15_P257556	3.06716	2.42628	il13	Dr.91208	ENSDART00000109512	NM_001199905	Danio rerio interleukin 13 (il13), mRNA [NM_001199905]
A_15_P109312	4.71051	2.42149	ugdh	Dr.78436	ENSDART00000122648	NM_001110402	Danio rerio UDP-glucose dehydrogenase (ugdh), mRNA [NM_001110402]
A_15_P570942	5.0513	2.41584	wu:fj62d01	Dr.132859		EH506070	FDR107-P00062-DEPE-F_H09 FDR107 Danio rerio cDNA clone FDR107-P00062-BR_H09 5', mRNA sequence [EH506070]
A_15_P349790	3.78804	2.41347	si:dkey-228a15.3	Dr.43636	ENSDART00000102583	NM_001128533	Danio rerio si:dkey-228a15.3 (si:dkey-228a15.3), mRNA [NM_001128533]
A_15_P132151	4.70812	2.40892	mpx	Dr.75725	ENSDART00000125179	NM_212779	Danio rerio myeloid-specific peroxidase (mpx), mRNA [NM_212779]
A_15_P550227	4.80116	2.40801	ugdh	Dr.78436	ENSDART00000122648	NM_001110402	Danio rerio UDP-glucose dehydrogenase (ugdh), mRNA [NM_001110402]
A_15_P101607	3.32131	2.39886		Dr.81575		CA975680	AGENCOURT_11066720 NCI_CGAP_ZKid1 Danio rerio cDNA clone IMAGE:6806194 5', mRNA sequence [CA975680]
A_15_P178471	5.87885	2.39571		Dr.87605	ENSDART00000130446	BC139515	vascular endothelial growth factor receptor 1 [Source:RefSeq peptide;Acc:NP_001014829] [ENSDART00000130446]
A_15_P366295	4.71628	2.38583
A_15_P118745	144.053	2.38302					Rep: Relaxin 3a - Danio rerio (Zebrafish) (Brachydanio rerio), complete [TC436081]
A_15_P518357	7.39839	2.37646
A_15_P174876	3.47793	2.37467	adra2da	Dr.88495		NM_194364	Danio rerio adrenergic, alpha-2D-, receptor a (adra2da), mRNA [NM_194364]
A_15_P147921	3.51379	2.37187	nfil3	Dr.83959	ENSDART00000063101	NM_001004120	Danio rerio nuclear factor, interleukin 3 regulated (nfil3), mRNA [NM_001004120]
A_15_P255156	3.6495	2.36885		Dr.149286		CT635136	CT635136 ZF_mu Danio rerio cDNA clone ZF_mu_71o12 3', mRNA sequence [CT635136]
A_15_P103622	9.06343	2.35903	wu:fc62e05	Dr.79242		AI878606	fc62e05.x1 Zebrafish WashU MPIMG EST Danio rerio cDNA clone IMAGE:3725984 3', mRNA sequence [AI878606]
A_15_P108334	3.41057	2.35805	arhgap4a	Dr.86785	ENSDART00000050420	NM_200444	Danio rerio Rho GTPase activating protein 4a (arhgap4a), mRNA [NM_200444]
A_15_P105862	15.1627	2.35652	pnocb	Dr.84311	ENSDART00000121934	NM_001015044	Danio rerio prepronociceptin b (pnocb), mRNA [NM_001015044]
A_15_P178586	4.32846	2.34696	crfb7	Dr.91624	ENSDART00000060362	NM_001077625	Danio rerio cytokine receptor family member b7 (crfb7), mRNA [NM_001077625]
A_15_P197071	4.6438	2.34009	enpep	Dr.79463	ENSDART00000128026	NM_001199731	Danio rerio glutamyl aminopeptidase (enpep), mRNA [NM_001199731]
A_15_P117544	4.90158	2.33828	cx43	Dr.75809	ENSDART00000061261	NM_131038	Danio rerio connexin 43 (cx43), mRNA [NM_131038]
A_15_P113698	4.12905	2.33649	cited2	Dr.40045	ENSDART00000046716	NM_001006045	Danio rerio Cbp/p300-interacting transactivator, with Glu/Asp-rich carboxy-terminal domain, 2 (cited2), mRNA [NM_001006045]
A_15_P102574	8.47762	2.33541	prc1b	Dr.81646	ENSDART00000098824	NM_200234	Danio rerio protein regulator of cytokinesis 1b (prc1b), mRNA [NM_200234]
A_15_P192631	4.19846	2.33426	zgc:162126	Dr.79060	ENSDART00000100396	NM_001082921	Danio rerio zgc:162126 (zgc:162126), mRNA [NM_001082921]
A_15_P148331	3.8441	2.32917	epha2	Dr.75828	ENSDART00000025428	NM_131415	Danio rerio eph receptor A2 (epha2), mRNA [NM_131415]
A_15_P118741	3.43471	2.32334	rspo1	Dr.81507	ENSDART00000129937	NM_001002352	Danio rerio R-spondin homolog (Xenopus laevis) (rspo1), mRNA [NM_001002352]
A_15_P105581	10.8357	2.30737	zgc:100963	Dr.77660	ENSDART00000020638	NM_001003616	Danio rerio zgc:100963 (zgc:100963), mRNA [NM_001003616]
A_15_P558507	61.5165	2.30301		Dr.111582		EH552414	FDR202-P00045-DEPE-F_H13 FDR202 Danio rerio cDNA clone FDR202-P00045-BR_H13 5', mRNA sequence [EH552414]
A_15_P105143	8.81757	2.2936	fn1	Dr.51894	ENSDART00000010521	NM_131520	Danio rerio fibronectin 1 (fn1), mRNA [NM_131520]
A_15_P135596	4.42444	2.27967	si:ch73-343l4.2		ENSDART00000113302	XM_002660580	Novel lectin C-type domain containing protein Fragment [Source:UniProtKB/TrEMBL;Acc:B8JM25] [ENSDART00000113302]
A_15_P120767	4.65734	2.27894	zgc:123068	Dr.83585	ENSDART00000046945	NM_001007132	Danio rerio zgc:123068 (zgc:123068), mRNA [NM_001007132]
A_15_P521782	6.78454	2.27373		Dr.136955		CT734338	CT734338 ZF_mu Danio rerio cDNA clone ZF_mu_216p17 3', mRNA sequence [CT734338]
A_15_P170141	4.31377	2.2691	b3gnt5b	Dr.36673	ENSDART00000015160	NM_001100045	Danio rerio UDP-GlcNAc:betaGal beta-1,3-N-acetylglucosaminyltransferase 5b (b3gnt5b), mRNA [NM_001100045]
A_15_P101664	9.36431	2.26137	npsnl	Dr.79156		NM_205582	Danio rerio nephrosin-like (npsnl), mRNA [NM_205582]
A_15_P579352	4.20866	2.25767	zgc:112054	Dr.133553	ENSDART00000040231	NM_001017664	Danio rerio zgc:112054 (zgc:112054), mRNA [NM_001017664]
A_15_P345340	4.77947	2.25535
A_15_P491187	3.41115	2.25503	gadd45ab	Dr.83410	ENSDART00000102325	NM_001002216	Danio rerio growth arrest and DNA-damage-inducible, alpha, b (gadd45ab), mRNA [NM_001002216]
A_15_P353730	5.16541	2.25378
A_15_P398290	4.82789	2.24788
A_15_P155496	13.11	2.24318		Dr.89588	ENSDART00000125752	BC134125	LOC553228 protein Fragment [Source:UniProtKB/TrEMBL;Acc:Q6DG92] [ENSDART00000125752]
A_15_P174911	7.05634	2.23821	lect2l	Dr.103706	ENSDART00000032547	NM_001048055	Danio rerio leukocyte cell-derived chemotaxin 2 like (lect2l), mRNA [NM_001048055]
A_15_P208216	10.1831	2.23776	zgc:153924	Dr.76073	ENSDART00000038929	NM_001076743	Danio rerio zgc:153924 (zgc:153924), mRNA [NM_001076743]
A_15_P111962	7.27663	2.23558	kpna2	Dr.75709	ENSDART00000055490	NM_001002335	Danio rerio karyopherin alpha 2 (RAG cohort 1, importin alpha 1) (kpna2), mRNA [NM_001002335]
A_15_P559972	4.44443	2.23418		Dr.112383		EH551919	FDR202-P00044-DEPE-F_B24 FDR202 Danio rerio cDNA clone FDR202-P00044-BR_B24 5', mRNA sequence [EH551919]
A_15_P162301	3.43922	2.22952	c6ast4	Dr.88805	ENSDART00000074463	NM_001025180	Danio rerio six-cysteine containing astacin protease 4 (c6ast4), mRNA [NM_001025180]
A_15_P514147	3.83924	2.22903
A_15_P175721	4.09999	2.22637	zgc:123068	Dr.83585	ENSDART00000046945	NM_001007132	Danio rerio zgc:123068 (zgc:123068), mRNA [NM_001007132]
A_15_P286911	8.54359	2.22523
A_15_P119548	5.41693	2.22464	crlf1a	Dr.32094	ENSDART00000098381	NM_001002650	Danio rerio cytokine receptor-like factor 1a (crlf1a), mRNA [NM_001002650]
A_15_P470405	3.70071	2.22394
A_15_P148751	3.59427	2.22176	fam131c	Dr.87921		NM_001033590	Danio rerio family with sequence similarity 131, member C (fam131c), mRNA [NM_001033590]
A_15_P108496	5.45108	2.22159	uap1	Dr.77112	ENSDART00000073970	NM_212621	Danio rerio UDP-N-acteylglucosamine pyrophosphorylase 1 (uap1), mRNA [NM_212621]
A_15_P101525	4.5458	2.21845	rgs14a	Dr.80473	ENSDART00000031992	NM_201304	Danio rerio regulator of G-protein signaling 14a (rgs14a), mRNA [NM_201304]
A_15_P473140	3.15212	2.21826
A_15_P151966	7.14398	2.20476	cyp2k8	Dr.148533	ENSDART00000059182	NM_001083834	Danio rerio cytochrome P450 (cyp2k8), mRNA [NM_001083834]
A_15_P142396	106.038	2.20352	rln3a	Dr.52755	ENSDART00000087803	NM_001037803	Danio rerio relaxin 3a (rln3a), mRNA [NM_001037803]
A_15_P103310	5.60034	2.19473	mycl1a	Dr.79747	ENSDART00000013961	NM_212937	Danio rerio v-myc myelocytomatosis viral oncogene homolog 1, lung carcinoma derived (avian) a (mycl1a), mRNA [NM_212937]
A_15_P116125	8.40128	2.19453	samsn1a	Dr.36926	ENSDART00000076749	NM_001128669	Danio rerio SAM domain, SH3 domain and nuclear localisation signals, 1a (samsn1a), mRNA [NM_001128669]
A_15_P500812	3.67707	2.19427	LOC100334140		ENSDART00000126412	XM_002662153	PREDICTED: Danio rerio hypothetical protein LOC100334140 (LOC100334140), mRNA [XM_002662153]
A_15_P473045	3.20984	2.18791					Rep: Transmembrane protein 200A - Danio rerio (Zebrafish) (Brachydanio rerio), partial (16%) [TC384286]
A_15_P110641	3.36218	2.18692	zgc:91957	Dr.107550		NM_001002169	Danio rerio zgc:91957 (zgc:91957), mRNA [NM_001002169]
A_15_P195426	6.59772	2.18452	pcdh10b	Dr.82621	ENSDART00000052444	NM_182885	Danio rerio protocadherin 10b (pcdh10b), mRNA [NM_182885]
A_15_P110058	3.10209	2.18007	mpp2b	Dr.86133	ENSDART00000009301	NM_001002223	Danio rerio membrane protein, palmitoylated 2b (MAGUK p55 subfamily member 2b) (mpp2b), mRNA [NM_001002223]
A_15_P107078	12.1037	2.17803	serpine1	Dr.119909	ENSDART00000079347	NM_001114559	Danio rerio serpin peptidase inhibitor, clade E (nexin, plasminogen activator inhibitor type 1), member 1 (serpine1), mRNA [NM_001114559]
A_15_P502602	7.72043	2.17675	LOC100002400	Dr.81487		XM_001338635	PREDICTED: Danio rerio caldesmon 1-like (LOC100002400), mRNA [XM_001338635]
A_15_P141476	5.2948	2.17368	rtcd1	Dr.104448		NM_199536	Danio rerio RNA terminal phosphate cyclase domain 1 (rtcd1), mRNA [NM_199536]
A_15_P518762	3.18139	2.17303	wu:fc66g02	Dr.79276		CT652553	CT652553 ZF_mu Danio rerio cDNA clone ZF_mu_4o19 3', mRNA sequence [CT652553]
A_15_P147666	4.09125	2.17263		Dr.74705	ENSDART00000038338	BC125869	Im:7138629 protein Fragment [Source:UniProtKB/TrEMBL;Acc:Q5CZP7] [ENSDART00000038338]
A_15_P111276	4.14876	2.17218		Dr.82998		DT882146	AGENCOURT_58669495 NIH_ZGC_9 Danio rerio cDNA clone IMAGE:8131151 5', mRNA sequence [DT882146]
A_15_P118281	3.3039	2.17117		Dr.134019		BQ783719	faa65a10.x1 Gong zebrafish testis Danio rerio cDNA clone IMAGE:5898523 3', mRNA sequence [BQ783719]
A_15_P132541	4.35269	2.16726	kpna2	Dr.75709	ENSDART00000055490	NM_001002335	Danio rerio karyopherin alpha 2 (RAG cohort 1, importin alpha 1) (kpna2), mRNA [NM_001002335]
A_15_P208291	6.48325	2.16395	zgc:101827	Dr.87643	ENSDART00000035944	NM_001007385	Danio rerio zgc:101827 (zgc:101827), mRNA [NM_001007385]
A_15_P113857	3.27719	2.16372	chaf1a	Dr.72843	ENSDART00000089534	NM_001045013	Danio rerio chromatin assembly factor 1, subunit A (p150) (chaf1a), mRNA [NM_001045013]
A_15_P108660	3.6994	2.16338	nadka	Dr.116310	ENSDART00000111254	NM_001017580	Danio rerio NAD kinase a (nadka), mRNA [NM_001017580]
A_15_P131771	4.30758	2.1567		Dr.51894	ENSDART00000103753	AF081127	fibronectin [Source:RefSeq peptide;Acc:NP_571595] [ENSDART00000103753]
A_15_P537537	4.43762	2.15407
A_15_P152341	8.0249	2.15229	si:ch211-147d7.2	Dr.86353	ENSDART00000062456	NM_001045392	Danio rerio si:ch211-147d7.2 (si:ch211-147d7.2), mRNA [NM_001045392]
A_15_P561492	3.621	2.15154					Rep: Nibrin (Nijmegen breakage syndrome protein 1 homolog). - Danio rerio, partial (23%) [TC419688]
A_15_P322156	6.19829	2.15044					Rep: LysR family transcriptional regulator - Bordetella pertussis, partial (5%) [TC455007]
A_15_P158481	6.90322	2.14903	mpx	Dr.75725	ENSDART00000043961	NM_212779	Danio rerio myeloid-specific peroxidase (mpx), mRNA [NM_212779]
A_15_P165726	18.3264	2.1454	samsn1a	Dr.36926	ENSDART00000076749	BC128801	SAM domain, SH3 domain and nuclear localisation signals, 1a [Source:RefSeq peptide;Acc:NP_001122141] [ENSDART00000076749]
A_15_P269846	5.40538	2.14297		Dr.118020	ENSDART00000124538	BC163037	leukocyte cell-derived chemotaxin 2 [Source:HGNC Symbol;Acc:6550] [ENSDART00000124538]
A_15_P154321	3.88775	2.14094
A_15_P102884	9.13895	2.13884	ch25h	Dr.82220	ENSDART00000066439	NM_001008652	Danio rerio cholesterol 25-hydroxylase (ch25h), mRNA [NM_001008652]
A_15_P139201	6.29743	2.12791	LOC796700	Dr.76700	ENSDART00000112972	BC153312	Novel protein [Source:UniProtKB/TrEMBL;Acc:A3KQG8] [ENSDART00000112972]
A_15_P188746	9.319	2.12562	LOC557935	Dr.85810	ENSDART00000065640	BC128664	LOC557935 protein Fragment [Source:UniProtKB/TrEMBL;Acc:A1A5I3] [ENSDART00000065640]
A_15_P102996	8.70476	2.12312	ggt1	Dr.26600	ENSDART00000036280	NM_200415	Danio rerio gamma-glutamyltransferase 1 (ggt1), mRNA [NM_200415]
A_15_P141651	4.3795	2.11974	znf395a	Dr.104513	ENSDART00000084386	NM_001080054	Danio rerio zinc finger protein 395a (znf395a), mRNA [NM_001080054]
A_15_P102524	6.16275	2.1107	mycb	Dr.78260	ENSDART00000005143	NM_200172	Danio rerio myelocytomatosis oncogene b (mycb), mRNA [NM_200172]
A_15_P109961	5.40634	2.10699	zgc:112054	Dr.133553	ENSDART00000040231	NM_001017664	Danio rerio zgc:112054 (zgc:112054), mRNA [NM_001017664]
A_15_P531557	3.13945	2.10656
A_15_P363015	5.3478	2.10594	prc1b	Dr.81646	ENSDART00000098824	NM_200234	Danio rerio protein regulator of cytokinesis 1b (prc1b), mRNA [NM_200234]
A_15_P102561	3.11707	2.09994	cpne2		ENSDART00000021213		copine-2 [Source:RefSeq peptide;Acc:NP_001038540] [ENSDART00000021213]
A_15_P159765	4.05875	2.09774	LOC100002785	Dr.29846		NM_001126474	Danio rerio novel protein similar to vertebrate membrane-spanning 4-domains, subfamily A, member 4 (ms4a4a) (LOC100002785), mRNA [NM_001126474]
A_15_P454590	8.78222	2.09753
A_15_P461900	3.10045	2.09468
A_15_P107565	3.23836	2.09358		Dr.85215		BM342409	fw87e08.y1 Gong zebrafish testis Danio rerio cDNA clone IMAGE:5617263 5', mRNA sequence [BM342409]
A_15_P194061	6.89896	2.08152	si:ch211-63o20.7	Dr.84203	ENSDART00000061555	NM_001045121	Danio rerio si:ch211-63o20.7 (si:ch211-63o20.7), mRNA [NM_001045121]
A_15_P105364	5.61702	2.07709	rtcd1	Dr.104448	ENSDART00000021666	NM_199536	Danio rerio RNA terminal phosphate cyclase domain 1 (rtcd1), mRNA [NM_199536]
A_15_P106314	5.00687	2.07008	trip13	Dr.79579	ENSDART00000049099	NM_200582	Danio rerio thyroid hormone receptor interactor 13 (trip13), mRNA [NM_200582]
A_15_P198066	4.10942	2.06839	zgc:153073	Dr.5356	ENSDART00000099601	NM_001077581	Danio rerio zgc:153073 (zgc:153073), mRNA [NM_001077581]
A_15_P117557	6.58987	2.06801	cyba	Dr.83382	ENSDART00000023539	NM_200579	Danio rerio cytochrome b-245, alpha polypeptide (cyba), mRNA [NM_200579]
A_15_P100435	7.65415	2.06593	mab21l2	Dr.15056	ENSDART00000014608	NM_152975	Danio rerio mab-21-like 2 (mab21l2), mRNA [NM_152975]
A_15_P120557	3.90743	2.06589	wu:fi05d05	Dr.80388	ENSDART00000109055	BC124625	cbp/p300-interacting transactivator 1 [Source:RefSeq peptide;Acc:NP_001108363] [ENSDART00000109055]
A_15_P291251	3.61791	2.06011
A_15_P210306	5.76844	2.05486	sgk2b	Dr.74230	ENSDART00000008152	NM_001076564	Danio rerio serum/glucocorticoid regulated kinase 2b (sgk2b), mRNA [NM_001076564]
A_15_P211491	6.02486	2.05339	copz2	Dr.77477		NM_131507	Danio rerio zeta2-cop (copz2), mRNA [NM_131507]
A_15_P144651	4.30046	2.0527	ncf2	Dr.66415	ENSDART00000099138	NM_001110462	Danio rerio neutrophil cytosolic factor 2 (ncf2), mRNA [NM_001110462]
A_15_P160626	3.3524	2.05129	mxa	Dr.80859	ENSDART00000122566	NM_182942	Danio rerio myxovirus (influenza) resistance A (mxa), mRNA [NM_182942]
A_15_P146596	11.9098	2.05031	ier5l	Dr.75271	ENSDART00000077189	NM_199754	Danio rerio immediate early response 5-like (ier5l), mRNA [NM_199754]
A_15_P103193	9.7511	2.04645	phf16	Dr.5024		NM_201652	Danio rerio PHD finger protein 16 (phf16), mRNA [NM_201652]
A_15_P211071	4.91604	2.04167	mitfa	Dr.81296	ENSDART00000056457	NM_130923	Danio rerio microphthalmia-associated transcription factor a (mitfa), mRNA [NM_130923]
A_15_P338130	12.5433	2.03889
A_15_P117775	3.23689	2.03759	bcor	Dr.16163	ENSDART00000102106	NM_205626	Danio rerio BCL6 co-repressor (bcor), mRNA [NM_205626]
A_15_P172151	3.04486	2.03658	zgc:162595	Dr.27783	ENSDART00000087586	NM_001089422	Danio rerio zgc:162595 (zgc:162595), mRNA [NM_001089422]
A_15_P119816	4.25371	2.03523		Dr.75709	ENSDART00000077538	BC100120	importin subunit alpha-2 [Source:RefSeq peptide;Acc:NP_001002335] [ENSDART00000077538]
A_15_P208621	11.4399	2.03208	zgc:113071	Dr.120544	ENSDART00000081915	NM_001014333	Danio rerio zgc:113071 (zgc:113071), mRNA [NM_001014333]
A_15_P339310	18.6087	2.03054	si:ch73-343l4.8	Dr.83268	ENSDART00000110562	EH434802	Novel lectin C-type domain containing protein [Source:UniProtKB/TrEMBL;Acc:B8JM30] [ENSDART00000110562]
A_15_P108700	19.0907	2.02897	ier5l	Dr.75271	ENSDART00000077189	NM_199754	Danio rerio immediate early response 5-like (ier5l), mRNA [NM_199754]
A_15_P186076	8.41817	2.02692	ptgisl	Dr.82271	ENSDART00000084334	NM_001111160	Danio rerio prostaglandin I2 (prostacyclin) synthase like (ptgisl), mRNA [NM_001111160]
A_15_P209126	5.93943	2.02353	rtcd1	Dr.104448	ENSDART00000021666	NM_199536	Danio rerio RNA terminal phosphate cyclase domain 1 (rtcd1), mRNA [NM_199536]
A_15_P113307	3.15167	2.02349	zgc:92873	Dr.31375		NM_001002479	Danio rerio zgc:92873 (zgc:92873), mRNA [NM_001002479]
A_15_P117413	5.07197	2.00968	zgc:64090	Dr.26603	ENSDART00000057052	NM_200411	Danio rerio zgc:64090 (zgc:64090), mRNA [NM_200411]
A_15_P110474	4.36764	2.00722	sept5a	Dr.107017	ENSDART00000025535	NM_199988	Danio rerio septin 5a (sept5a), mRNA [NM_199988]
A_15_P176921	4.91211	2.00467	zgc:113921	Dr.84638		BC097015	Danio rerio zgc:113921, mRNA (cDNA clone MGC:113921 IMAGE:7427275), complete cds. [BC097015]
A_15_P444490	3.26599	2.00219	cyth4b	Dr.110946	ENSDART00000028022	NM_001114903	Danio rerio cytohesin 4b (cyth4b), mRNA [NM_001114903]
A_15_P100423	5.44688	2.00168	cdk1	Dr.24379	ENSDART00000122407	NM_212564	Danio rerio cyclin-dependent kinase 1 (cdk1), mRNA [NM_212564]
A_15_P495957	3526.33	1.99963
A_15_P210056	3.20935	1.99866	zgc:91849	Dr.133315		CU458929	Danio rerio cDNA, clone cssl:d0166. [CU458929]
A_15_P158319	3.21353	1.99682
A_15_P503237	4.3672	1.99381
A_15_P103773	9.34326	1.99357	zgc:162304	Dr.140213	ENSDART00000097522	NM_001089538	Danio rerio zgc:162304 (zgc:162304), mRNA [NM_001089538]
A_15_P232956	15.1266	1.99195					Rep: Novel NACHT domain containing protein - Danio rerio (Zebrafish) (Brachydanio rerio), partial (18%) [TC393327]
A_15_P106882	4.03289	1.98916	zgc:103517	Dr.15091	ENSDART00000027756	NM_001007341	Danio rerio zgc:103517 (zgc:103517), mRNA [NM_001007341]
A_15_P417080	3.62965	1.98683					Rep: Zgc:109904 - Danio rerio (Zebrafish) (Brachydanio rerio), partial (34%) [TC411592]
A_15_P205416	3.62794	1.98492	b4galt5	Dr.134186	ENSDART00000055099	NM_001045332	Danio rerio UDP-Gal:betaGlcNAc beta 1,4- galactosyltransferase, polypeptide 5 (b4galt5), mRNA [NM_001045332]
A_15_P299691	16.7395	1.9843		Dr.86500		CN835610	AGENCOURT_25023030 NIH_ZGC_4 Danio rerio cDNA clone IMAGE:7290295 5', mRNA sequence [CN835610]
A_15_P113269	5.9015	1.98366	dram1	Dr.77501	ENSDART00000066997	NM_001006049	Danio rerio DNA-damage regulated autophagy modulator 1 (dram1), mRNA [NM_001006049]
A_15_P119638	3.62113	1.98112	zgc:86905	Dr.31087	ENSDART00000032857	NM_001002095	Danio rerio zgc:86905 (zgc:86905), mRNA [NM_001002095]
A_15_P100405	3.60193	1.97555	zgc:110417	Dr.77484	ENSDART00000043883	NM_001024440	Danio rerio zgc:110417 (zgc:110417), mRNA [NM_001024440]
A_15_P188671	11.9842	1.97224			ENSDART00000073694	XM_693506	smu-1 suppressor of mec-8 and unc-52 homolog (C. elegans) [Source:HGNC Symbol;Acc:18247] [ENSDART00000073694]
A_15_P219731	17.7104	1.97092	si:ch73-343l4.8	Dr.83268	ENSDART00000110562	EH434802	Novel lectin C-type domain containing protein [Source:UniProtKB/TrEMBL;Acc:B8JM30] [ENSDART00000110562]
A_15_P301211	5.20261	1.96619	zgc:162320	Dr.87425	ENSDART00000126231	NM_001110452	Danio rerio zgc:162320 (zgc:162320), mRNA [NM_001110452]
A_15_P211886	4.96329	1.96587	rtcd1	Dr.104448		BC046087	Danio rerio RNA terminal phosphate cyclase domain 1, mRNA (cDNA clone MGC:56339 IMAGE:5603935), complete cds. [BC046087]
A_15_P114117	3.49838	1.96388	zgc:112332	Dr.85632	ENSDART00000081946	NM_001020683	Danio rerio zgc:112332 (zgc:112332), mRNA [NM_001020683]
A_15_P343375	3.43073	1.96314
A_15_P478235	3.94845	1.96116		Dr.98644		CT693748	CT693748 ZF_mu Danio rerio cDNA clone ZF_mu_159o18 3', mRNA sequence [CT693748]
A_15_P277696	3.43578	1.9603					Rep: Rieske (2Fe-2S) domain protein - Acidothermus cellulolyticus (strain ATCC 43068 / 11B), partial (6%) [TC427267]
A_15_P104132	3.87986	1.95999	zgc:112165	Dr.14414	ENSDART00000128334	NM_001020656	Danio rerio zgc:112165 (zgc:112165), mRNA [NM_001020656]
A_15_P121050	3.22213	1.95165	plk2b	Dr.86366	ENSDART00000023206	NM_001099245	Danio rerio polo-like kinase 2b (Drosophila) (plk2b), mRNA [NM_001099245]
A_15_P209616	6.60678	1.9492	zgc:112024	Dr.14420	ENSDART00000031899	NM_001013466	Danio rerio zgc:112024 (zgc:112024), mRNA [NM_001013466]
A_15_P177796	3.64778	1.94852	si:ch1073-192f24.1	Dr.122727		BC124681	Danio rerio cDNA clone IMAGE:5602922. [BC124681]
A_15_P501617	3.2333	1.9482	LOC100331045	Dr.115067		BC161673	Danio rerio cDNA clone IMAGE:6797100. [BC161673]
A_15_P394185	3.0114	1.94788	mgp	Dr.82696		NM_205640	Danio rerio matrix Gla protein (mgp), mRNA [NM_205640]
A_15_P453050	4.43404	1.94787		Dr.76317		BM104369	fv50f04.x1 Sugano SJD adult male Danio rerio cDNA clone IMAGE:5411863 3', mRNA sequence [BM104369]
A_15_P119696	5.44007	1.94722			ENSDART00000008682	BC057484	Zgc:55983 [Source:UniProtKB/TrEMBL;Acc:Q7ZUX0] [ENSDART00000008682]
A_15_P109818	3.50902	1.93661	pbk	Dr.77309	ENSDART00000021788	NM_001002387	Danio rerio PDZ binding kinase (pbk), mRNA [NM_001002387]
A_15_P152231	7.42201	1.93569	dut	Dr.1438	ENSDART00000122000	NM_001006005	Danio rerio dUTP pyrophosphatase (dut), nuclear gene encoding mitochondrial protein, mRNA [NM_001006005]
A_15_P116959	5.04551	1.93223	marcksl1	Dr.75946	ENSDART00000056987	NM_213133	Danio rerio MARCKS-like 1 (marcksl1), mRNA [NM_213133]
A_15_P203986	5.30431	1.92938	nppcl	Dr.81040	ENSDART00000063804	NM_001161341	Danio rerio natriuretic peptide precursor C-like protein (nppcl), mRNA [NM_001161341]
A_15_P105258	3.45901	1.92831	hsp70l	Dr.115994	ENSDART00000031650	NM_001113589	Danio rerio heat shock cognate 70-kd protein, like (hsp70l), mRNA [NM_001113589]
A_15_P105561	8.41459	1.92645	grem1a	Dr.119605	ENSDART00000043382	NM_212852	Danio rerio gremlin 1 homolog a, cysteine knot superfamily (Xenopus laevis) (grem1a), mRNA [NM_212852]
A_15_P213561	4.0051	1.92266
A_15_P184136	3.85238	1.91704	si:ch211-147d7.2	Dr.86353	ENSDART00000062456	NM_001045392	Danio rerio si:ch211-147d7.2 (si:ch211-147d7.2), mRNA [NM_001045392]
A_15_P315306	3.41658	1.91149		Dr.138843		EH606218	FDR306-P00029-DEPE-R_A11 FDR306 Danio rerio cDNA clone FDR306-P00029-BR_A11 3', mRNA sequence [EH606218]
A_15_P589917	4.15673	1.90636		Dr.103903		EE212091	c1b22z2.f1 Danio rerio 12am (night) eye [EE212091]
A_15_P361595	4.34194	1.90408
A_15_P111798	3.10675	1.89657	sox4b	Dr.151812		NM_200901	Danio rerio SRY-box containing gene 4b (sox4b), mRNA [NM_200901]
A_15_P100803	9.66445	1.89621	pglyrp5	Dr.87374	ENSDART00000098869	NM_001044321	Danio rerio peptidoglycan recognition protein 5 (pglyrp5), mRNA [NM_001044321]
A_15_P183216	3.56836	1.89537	LOC100150452	Dr.158031	ENSDART00000092131	EB914785	10055979 ZF31 Danio rerio cDNA clone 3265974, mRNA sequence [EB914785]
A_15_P204161	4.1218	1.89376	slc16a9b	Dr.158916	ENSDART00000025669	NM_001003552	Danio rerio solute carrier family 16 (monocarboxylic acid transporters), member 9b (slc16a9b), mRNA [NM_001003552]
A_15_P202501	8.21979	1.89284	LOC566448	Dr.89087	ENSDART00000081797	XM_689718	PREDICTED: Danio rerio SAM and SH3 domain containing 1-like (LOC566448), mRNA [XM_689718]
A_15_P194806	4.48956	1.89166	zgc:110677	Dr.83007	ENSDART00000002741	NM_001017872	Danio rerio zgc:110677 (zgc:110677), mRNA [NM_001017872]
A_15_P108926	8.00877	1.89137	ptgisl	Dr.82271		BC124454	Danio rerio prostaglandin I2 (prostacyclin) synthase like, mRNA (cDNA clone IMAGE:8153083), partial cds. [BC124454]
A_15_P100831	9.35946	1.88848	bhlhe40	Dr.78721	ENSDART00000026017	NM_212679	Danio rerio basic helix-loop-helix family, member e40 (bhlhe40), mRNA [NM_212679]
A_15_P110184	3.29496	1.8881	zgc:85932	Dr.121344		NM_212939	Danio rerio zgc:85932 (zgc:85932), mRNA [NM_212939]
A_15_P100199	3.32232	1.88455	bin1	Dr.132574	ENSDART00000081761	NM_001004602	Danio rerio bridging integrator 1 (bin1), mRNA [NM_001004602]
A_15_P567477	3.05789	1.88364	LOC567131		ENSDART00000043908	XM_001920000	Rep: Calcitonin receptor-like receptor - Oncorhynchus gorbuscha (Pink salmon) (Humpback salmon), partial (81%) [TC382834]
A_15_P120443	4.53947	1.87974	plod1a	Dr.104353	ENSDART00000083395	NM_001077742	Danio rerio procollagen-lysine 1, 2-oxoglutarate 5-dioxygenase 1a (plod1a), mRNA [NM_001077742]
A_15_P464405	3.18322	1.87731	LOC100000884	Dr.122010		AI942902	fc70c06.x1 Zebrafish WashU MPIMG EST Danio rerio cDNA clone IMAGE:3726730 3', mRNA sequence [AI942902]
A_15_P116912	3.21683	1.87447					Rep: Cell division control protein 2 - Danio rerio (Zebrafish) (Brachydanio rerio), complete [TC387626]
A_15_P192956	4.73272	1.87398	ildr2	Dr.79626	ENSDART00000049805	NM_001030192	Danio rerio immunoglobulin-like domain containing receptor 2 (ildr2), mRNA [NM_001030192]
A_15_P115347	4.17895	1.87277	tnfsf10l2	Dr.86839		NM_001002593	Danio rerio tumor necrosis factor (ligand) superfamily, member 10 like 2 (tnfsf10l2), mRNA [NM_001002593]
A_15_P167021	4.19888	1.87054	st6galnac	Dr.78864	ENSDART00000105508	AJ634459	Alpha-2,6-sialyltransferase ST6GalNAc II Fragment [Source:UniProtKB/TrEMBL;Acc:Q6ZYN6] [ENSDART00000105508]
A_15_P536082	3.39961	1.86776
A_15_P220041	6.01304	1.86743
A_15_P111362	4.41311	1.86539	copz2	Dr.77477		NM_131507	Danio rerio zeta2-cop (copz2), mRNA [NM_131507]
A_15_P111320	4.18019	1.86418	gas6	Dr.80253	ENSDART00000010092	NM_199978	Danio rerio growth arrest-specific 6 (gas6), mRNA [NM_199978]
A_15_P179871	3.9155	1.86131	LOC553422	Dr.72102		XR_029573	PREDICTED: Danio rerio hypothetical protein LOC553422 (LOC553422), miscRNA [XR_029573]
A_15_P162356	3.23369	1.85672	zgc:153311	Dr.89535	ENSDART00000025698	NM_001045383	Danio rerio zgc:153311 (zgc:153311), mRNA [NM_001045383]
A_15_P564217	4.14152	1.85651	zgc:153317	Dr.76308		NM_001198748	Danio rerio zgc:153317 (zgc:153317), mRNA [NM_001198748]
A_15_P108274	4.0975	1.85616	dctd	Dr.39980	ENSDART00000053763	NM_001017639	Danio rerio dCMP deaminase (dctd), mRNA [NM_001017639]
A_15_P110618	9.01287	1.85408		Dr.114305	ENSDART00000010477	BC056709	heat shock cognate 70-kd protein, like [Source:RefSeq peptide;Acc:NP_001107061] [ENSDART00000010477]
A_15_P558422	31.2551	1.85134	LOC797371	Dr.111549		XM_001337807	PREDICTED: Danio rerio butyrophilin, subfamily 2, member A2-like (LOC797371), mRNA [XM_001337807]
A_15_P161426	4.73553	1.85071	zgc:56419	Dr.76296	ENSDART00000033865	NM_200034	Danio rerio zgc:56419 (zgc:56419), mRNA [NM_200034]
A_15_P452575	7.88455	1.85008		Dr.133645		EB911954	10055705 ZF31 Danio rerio cDNA clone 3263102, mRNA sequence [EB911954]
A_15_P114080	4.24411	1.84895	entpd4	Dr.51881	ENSDART00000056074	NM_001002419	Danio rerio ectonucleoside triphosphate diphosphohydrolase 4 (entpd4), mRNA [NM_001002419]
A_15_P436250	4.89484	1.84685			ENSDART00000121640		CD44 molecule (Indian blood group) [Source:HGNC Symbol;Acc:1681] [ENSDART00000121640]
A_15_P439930	5.83508	1.84264	cyba	Dr.83382	ENSDART00000023539	NM_200579	Danio rerio cytochrome b-245, alpha polypeptide (cyba), mRNA [NM_200579]
A_15_P120689	6.29408	1.83542	p4ha1	Dr.3932		NM_214691	Danio rerio procollagen-proline, 2-oxoglutarate 4-dioxygenase (proline 4-hydroxylase), alpha polypeptide I (p4ha1), mRNA [NM_214691]
A_15_P135516	6.59399	1.83451	hesx1	Dr.226	ENSDART00000076711	NM_131349	Danio rerio homeo box (expressed in ES cells) 1 (hesx1), mRNA [NM_131349]
A_15_P136091	4.9843	1.8333	irak4	Dr.81680	ENSDART00000010170	NM_200163	Danio rerio interleukin-1 receptor-associated kinase 4 (irak4), mRNA [NM_200163]
A_15_P385925	3.59503	1.83324		Dr.101021		CT599618	CT599618 ZF_mu Danio rerio cDNA clone ZF_mu_23n14 3', mRNA sequence [CT599618]
A_15_P148641	4.91756	1.83279	zswim7	Dr.79497	ENSDART00000097351	NM_001083540	Danio rerio zinc finger, SWIM-type containing 7 (zswim7), mRNA [NM_001083540]
A_15_P102068	3.296	1.82759	ttk	Dr.80755	ENSDART00000060630	NM_175042	Danio rerio ttk protein kinase (ttk), mRNA [NM_175042]
A_15_P101249	3.16275	1.82407	tprg1	Dr.86859	ENSDART00000078447	NM_001089528	Danio rerio tumor protein p63 regulated 1 (tprg1), mRNA [NM_001089528]
A_15_P180011	4.80598	1.82121	sdc4	Dr.74531	ENSDART00000083830	BC124765	syndecan-4 [Source:RefSeq peptide;Acc:NP_001041614] [ENSDART00000083830]
A_15_P167836	4.42113	1.82104	chka	Dr.108026	ENSDART00000060184	NM_001044865	Danio rerio choline kinase alpha (chka), mRNA [NM_001044865]
A_15_P107810	3.11173	1.81566	lyn	Dr.79867	ENSDART00000040555	NM_001004543	Danio rerio v-yes-1 Yamaguchi sarcoma viral related oncogene homolog (lyn), mRNA [NM_001004543]
A_15_P108560	3.64921	1.81501	inaa	Dr.82634	ENSDART00000027213	NM_001144784	Danio rerio internexin neuronal intermediate filament protein, alpha a (inaa), mRNA [NM_001144784]
A_15_P163841	3.87903	1.81073	kcnq1	Dr.90346		BC129217	Danio rerio potassium voltage-gated channel, KQT-like subfamily, member 1, mRNA (cDNA clone MGC:158384 IMAGE:7066325), complete cds. [BC129217]
A_15_P113995	3.36784	1.80983	her8a	Dr.74550	ENSDART00000123395	NM_199624	Danio rerio hairy-related 8a (her8a), mRNA [NM_199624]
A_15_P170406	8.71077	1.80341	ch25h	Dr.82220	ENSDART00000066439	NM_001008652	Danio rerio cholesterol 25-hydroxylase (ch25h), mRNA [NM_001008652]
A_15_P398660	4.12643	1.80316	zgc:194166	Dr.111568		EH447005	FDR103-P00043-DEPE-F_G01 FDR103 Danio rerio cDNA clone FDR103-P00043-BR_G01 5', mRNA sequence [EH447005]
A_15_P151911	4.77883	1.80238	chka	Dr.108026		NM_001044865	Danio rerio choline kinase alpha (chka), mRNA [NM_001044865]
A_15_P161396	3.43873	1.80103	zgc:163069	Dr.134949		NM_001089565	Danio rerio zgc:163069 (zgc:163069), mRNA [NM_001089565]
A_15_P444130	10.5027	1.79981	LOC100333727		ENSDART00000100999	XM_002667724	GB
A_15_P103956	5.32516	1.79884		Dr.90440		CK360147	AGENCOURT_17116387 NIH_ZGC_4 Danio rerio cDNA clone IMAGE:7088137 5', mRNA sequence [CK360147]
A_15_P433770	4.5629	1.79178					Rep: Uncharacterized protein C12orf26. - Takifugu rubripes, partial (13%) [TC413743]
A_15_P168236	3.77342	1.79				XM_002662397	GB
A_15_P101761	4.24716	1.78989	trpv6	Dr.81752	ENSDART00000127453	NM_001001849	Danio rerio transient receptor potential cation channel, subfamily V, member 6 (trpv6), mRNA [NM_001001849]
A_15_P269221	5.01546	1.78986					Rep: Chromosome 1 SCAF14573, whole genome shotgun sequence - Tetraodon nigroviridis (Green puffer), partial (43%) [TC381530]
A_15_P375310	5.71237	1.78964	si:ch211-264f5.2	Dr.134280	ENSDART00000112211	NM_001098253	Danio rerio si:ch211-264f5.2 (si:ch211-264f5.2), mRNA [NM_001098253]
A_15_P104808	5.32574	1.78925	si:ch211-117m20.5	Dr.76461		BC090677	Danio rerio cDNA clone IMAGE:6901188. [BC090677]
A_15_P161801	8.54437	1.78685	hesx1	Dr.226		NM_131349	Danio rerio homeo box (expressed in ES cells) 1 (hesx1), mRNA [NM_131349]
A_15_P403595	3.92045	1.78456	wu:fj48a08	Dr.6473		EB954416	9722264 ZF35 Danio rerio cDNA clone 3428039, mRNA sequence [EB954416]
A_15_P116153	4.18412	1.78046				XM_686495	Rep: Alpha-2,6-sialyltransferase ST6GalNAc II - Danio rerio (Zebrafish) (Brachydanio rerio), complete [TC368488]
A_15_P115974	3.91954	1.77947	zgc:66427	Dr.26997	ENSDART00000039386	NM_212983	Danio rerio zgc:66427 (zgc:66427), mRNA [NM_212983]
A_15_P115413	5.61974	1.77884	pak1	Dr.7629		NM_201328	Danio rerio p21/Cdc42/Rac1-activated kinase 1 (pak1), mRNA [NM_201328]
A_15_P257946	3.00075	1.77776	LOC561000	Dr.118574	ENSDART00000121533	EV758210	AGENCOURT_109127346 NIH_ZGC_30 Danio rerio cDNA clone IMAGE:9041794 5', mRNA sequence [EV758210]
A_15_P207321	8.74752	1.77724	col15a1a	Dr.85511		NM_001080091	Danio rerio collagen, type XV, alpha 1a (col15a1a), mRNA [NM_001080091]
A_15_P207151	3.9806	1.77608	si:ch211-278b8.3	Dr.38615	ENSDART00000015401	NM_001100093	Danio rerio si:ch211-278b8.3 (si:ch211-278b8.3), mRNA [NM_001100093]
A_15_P166686	4.51239	1.77167	LOC563727		ENSDART00000088319	XM_687085	Rep: Mitogen-activated protein kinase kinase kinase 8 (COT proto-oncogene serine/threonine-protein kinase) (C-COT) (Cancer Osaka thyroid oncogene). - Takifugu rubripes, partial (79%) [TC438964]
A_15_P118451	3.13092	1.76119	hpse	Dr.86594	ENSDART00000093155	NM_001045005	Danio rerio heparanase (hpse), mRNA [NM_001045005]
A_15_P141551	5.09887	1.76109	cdc42ep1	Dr.78877	ENSDART00000090221	NM_001045846	Danio rerio CDC42 effector protein (Rho GTPase binding) 1 (cdc42ep1), mRNA [NM_001045846]
A_15_P104241	3.74155	1.76092		Dr.35374	ENSDART00000127874	BC056530	cyclin D2, b [Source:RefSeq peptide;Acc:NP_001038533] [ENSDART00000127874]
A_15_P375905	3.42099	1.75865	zgc:158671	Dr.91959	ENSDART00000080788	NM_001100000	Danio rerio zgc:158671 (zgc:158671), mRNA [NM_001100000]
A_15_P205326	3.21798	1.75482	zgc:153687	Dr.81555	ENSDART00000123191	NM_001077295	Danio rerio zgc:153687 (zgc:153687), mRNA [NM_001077295]
A_15_P166051	4.5297	1.75373	or113-2	Dr.150196		NM_001130817	Danio rerio odorant receptor, family A, subfamily 113, member 2 (or113-2), mRNA [NM_001130817]
A_15_P157361	4.30186	1.75256	zgc:162320	Dr.87425	ENSDART00000126231	NM_001110452	Danio rerio zgc:162320 (zgc:162320), mRNA [NM_001110452]
A_15_P241316	3.34374	1.74911	zgc:101026	Dr.119277	ENSDART00000026276	NM_001003593	Danio rerio zgc:101026 (zgc:101026), mRNA [NM_001003593]
A_15_P116367	3.33478	1.74871
A_15_P107001	7.29007	1.74742	zgc:73290	Dr.105590	ENSDART00000015418	NM_212687	Danio rerio zgc:73290 (zgc:73290), mRNA [NM_212687]
A_15_P200471	13.034	1.74715	LOC100335016		ENSDART00000081440	XM_002665485	Interleukin 11b Fragment [Source:UniProtKB/TrEMBL;Acc:B8JL90] [ENSDART00000081440]
A_15_P106443	3.14547	1.74634	cdc20	Dr.105018	ENSDART00000015765	NM_213080	Danio rerio cell division cycle 20 homolog (cdc20), mRNA [NM_213080]
A_15_P150156	5.42211	1.74557	hk2	Dr.80401	ENSDART00000057637	NM_213066	Danio rerio hexokinase 2 (hk2), mRNA [NM_213066]
A_15_P121123	6.07677	1.74475	mitfa	Dr.81296		NM_130923	Danio rerio microphthalmia-associated transcription factor a (mitfa), mRNA [NM_130923]
A_15_P109797	3.01958	1.74419	zgc:85975	Dr.76007	ENSDART00000049170	NM_213265	Danio rerio zgc:85975 (zgc:85975), mRNA [NM_213265]
A_15_P170836	3.64872	1.74245	tnfsf10l2	Dr.86839	ENSDART00000079848	NM_001002593	Danio rerio tumor necrosis factor (ligand) superfamily, member 10 like 2 (tnfsf10l2), mRNA [NM_001002593]
A_15_P208686	7.9239	1.73879	LOC561889	Dr.15104	ENSDART00000108965	NM_001100948	Danio rerio granulito (LOC561889), mRNA [NM_001100948]
A_15_P210476	3.03363	1.73824	cdc20	Dr.105018	ENSDART00000015765	NM_213080	Danio rerio cell division cycle 20 homolog (cdc20), mRNA [NM_213080]
A_15_P149366	4.15951	1.73397	pkz	Dr.18486		NM_001040376	Danio rerio protein kinase containing Z-DNA binding domains (pkz), mRNA [NM_001040376]
A_15_P287316	5.54461	1.73259	LOC567441		ENSDART00000018922	XM_690737	GB
A_15_P264241	3.15632	1.73184		Dr.152282	ENSDART00000112614	AY437401	Novel protein [Source:UniProtKB/TrEMBL;Acc:A5WWF6] [ENSDART00000112614]
A_15_P109268	3.39479	1.73168					Rep: Vacuolar protein sorting-associated protein 8 homolog. - Takifugu rubripes, partial (17%) [TC419003]
A_15_P484370	69.71	1.73145
A_15_P243266	3.67623	1.72881					Rep: Zgc:63633 - Danio rerio (Zebrafish) (Brachydanio rerio), complete [TC375908]
A_15_P302471	7.56292	1.72828	si:ch211-197n10.2	Dr.74227	ENSDART00000086295	NM_001102676	Danio rerio si:ch211-197n10.2 (si:ch211-197n10.2), mRNA [NM_001102676]
A_15_P520217	5.27234	1.7232			ENSDART00000115280		neogenin 1 [Source:HGNC Symbol;Acc:7754] [ENSDART00000115280]
A_15_P160886	10.3177	1.72287	rpa2	Dr.33922	ENSDART00000054078	NM_131711	Danio rerio replication protein A2 (rpa2), mRNA [NM_131711]
A_15_P592147	3.1829	1.72188		Dr.158967		CT662059	CT662059 ZF_mu Danio rerio cDNA clone ZF_mu_141g06 3', mRNA sequence [CT662059]
A_15_P544952	4.23292	1.72157	alox5ap	Dr.48970		NM_200061	Danio rerio arachidonate 5-lipoxygenase-activating protein (alox5ap), mRNA [NM_200061]
A_15_P417635	3.43819	1.71859
A_15_P389035	3.27346	1.71737		Dr.102261		CT603955	CT603955 ZF_mu Danio rerio cDNA clone ZF_mu_34g09 3', mRNA sequence [CT603955]
A_15_P113787	3.44639	1.71416	her15.1	Dr.117051	ENSDART00000055706	NM_182875	Danio rerio hairy and enhancer of split-related 15.1 (her15.1), mRNA [NM_182875]
A_15_P104238	4.02988	1.71355	zgc:63831	Dr.1302	ENSDART00000025724	NM_200031	Danio rerio zgc:63831 (zgc:63831), mRNA [NM_200031]
A_15_P368170	3.21495	1.71287	wu:fb76h05	Dr.53013		DN898255	nap31c08.y1 Zebrafish anterior segment (minus lens). Unnormalized (nap) Danio rerio cDNA clone nap31c08 5', mRNA sequence [DN898255]
A_15_P438495	3.98149	1.71282					Rep: matrix metalloproteinase 13 - Danio rerio, partial (5%) [TC421540]
A_15_P312031	4.32283	1.70948	si:ch73-131e21.6	Dr.90983		EH590005	FDR306-P00032-DEPE-F_F21 FDR306 Danio rerio cDNA clone FDR306-P00032-BR_F21 5', mRNA sequence [EH590005]
A_15_P100216	9.20612	1.70941	rcn3	Dr.76356	ENSDART00000055324	NM_001002158	Danio rerio reticulocalbin 3, EF-hand calcium binding domain (rcn3), mRNA [NM_001002158]
A_15_P149506	16.0441	1.7081	LOC798846	Dr.116131	ENSDART00000025319	NM_001100062	Danio rerio novel protein similar to vertebrate heat shock 70kDa protein 1B (HSPA1B) (LOC798846), mRNA [NM_001100062]
A_15_P336125	3.82027	1.70557	ablim1a	Dr.86490		NM_001114316	Danio rerio actin binding LIM protein 1a (ablim1a), mRNA [NM_001114316]
A_15_P108876	5.19672	1.70524	spon1a	Dr.75778	ENSDART00000016983	NM_131515	Danio rerio spondin 1a (spon1a), mRNA [NM_131515]
A_15_P110081	3.43028	1.70351	foxm1	Dr.114796	ENSDART00000008898	NM_201097	Danio rerio forkhead box M1 (foxm1), mRNA [NM_201097]
A_15_P104699	3.09928	1.70283	ncapd3	Dr.78813		NM_200330	Danio rerio non-SMC condensin II complex, subunit D3 (ncapd3), mRNA [NM_200330]
A_15_P117411	3.73136	1.70158	hbegfa	Dr.16053	ENSDART00000109138	NM_001111226	Danio rerio heparin-binding EGF-like growth factor a (hbegfa), mRNA [NM_001111226]
A_15_P206091	11.5797	1.69809	rab39b	Dr.108453	ENSDART00000101406	NM_001080023	Danio rerio RAB39B, member RAS oncogene family (rab39b), mRNA [NM_001080023]
A_15_P200056	4.24611	1.69796	lratb	Dr.133328	ENSDART00000080576	AM422093	Lratb protein Fragment [Source:UniProtKB/TrEMBL;Acc:Q5EAQ3] [ENSDART00000080576]
A_15_P162981	3.25645	1.69589	zgc:153911	Dr.84301	ENSDART00000075299	NM_001077315	Danio rerio zgc:153911 (zgc:153911), mRNA [NM_001077315]
A_15_P102615	3.76382	1.6957	rb1	Dr.42121	ENSDART00000024309	NM_001077780	Danio rerio retinoblastoma 1 (rb1), mRNA [NM_001077780]
A_15_P118825	4.64766	1.69183	alox5ap	Dr.48970		NM_200061	Danio rerio arachidonate 5-lipoxygenase-activating protein (alox5ap), mRNA [NM_200061]
A_15_P110249	6.20245	1.68913	gapdhs	Dr.75409	ENSDART00000058384	NM_213094	Danio rerio glyceraldehyde-3-phosphate dehydrogenase, spermatogenic (gapdhs), mRNA [NM_213094]
A_15_P140876	8.4607	1.68788	ctsl.1	Dr.85174	ENSDART00000017756	NM_001002368	Danio rerio cathepsin L.1 (ctsl.1), mRNA [NM_001002368]
A_15_P528687	3.20728	1.68781
A_15_P287511	7.91795	1.68367	cyp1c2	Dr.108971		NM_001114849	Danio rerio cytochrome P450, family 1, subfamily C, polypeptide 2 (cyp1c2), mRNA [NM_001114849]
A_15_P205196	4.0964	1.68339	zgc:85772	Dr.75308	ENSDART00000047516	NM_213183	Danio rerio zgc:85772 (zgc:85772), mRNA [NM_213183]
A_15_P167696	8.99532	1.68249	lepa	Dr.148389	ENSDART00000126441	NM_001128576	Danio rerio leptin a (lepa), mRNA [NM_001128576]
A_15_P130606	4.97721	1.68238	sc:d808	Dr.15898	ENSDART00000114492	CU458865	CDNA, clone cssl:d0808 Fragment [Source:UniProtKB/TrEMBL;Acc:A4JYF0] [ENSDART00000114492]
A_15_P545297	4.72628	1.68157	si:dkey-188i13.10	Dr.91093		NM_001172636	Danio rerio si:dkey-188i13.10 (si:dkey-188i13.10), mRNA [NM_001172636]
A_15_P149166	3.04974	1.67986	irge4	Dr.134684	ENSDART00000086301	NM_001083032	Danio rerio immunity-related GTPase family, e4 (irge4), mRNA [NM_001083032]
A_15_P106965	3.22886	1.67879	kif11	Dr.36081	ENSDART00000123692	NM_173261	Danio rerio kinesin family member 11 (kif11), mRNA [NM_173261]
A_15_P113000	8.37729	1.67622	rdh10b	Dr.76149	ENSDART00000004903	NM_201331	Danio rerio retinol dehydrogenase 10b (rdh10b), mRNA [NM_201331]
A_15_P171636	4.864	1.67442	rhogb	Dr.9665	ENSDART00000022562	NM_200040	Danio rerio ras homolog gene family, member Gb (rhogb), mRNA [NM_200040]
A_15_P235011	3.00638	1.67309	dennd2d	Dr.82346	ENSDART00000122323	NM_001007346	Danio rerio DENN/MADD domain containing 2D (dennd2d), mRNA [NM_001007346]
A_15_P346450	3.10993	1.673
A_15_P280371	5.02457	1.67114	eif2c3		ENSDART00000091813		Protein argonaute-3 (Argonaute3)(Eukaryotic translation initiation factor 2C 3)(eIF-2C 3)(eIF2C 3) [Source:UniProtKB/Swiss-Prot;Acc:A3KPK0] [ENSDART00000091813]
A_15_P573777	3.09913	1.66738		Dr.133248		EH458297	FDR103-P00002-DEPE-R_I01 FDR103 Danio rerio cDNA clone FDR103-P00002-BR_I01 3', mRNA sequence [EH458297]
A_15_P109152	3.1168	1.66692	nr2f1b	Dr.86046	ENSDART00000027242	NM_200592	Danio rerio nuclear receptor subfamily 2, group F, member 1b (nr2f1b), mRNA [NM_200592]
A_15_P111569	3.59922	1.66668					Rep: Succinate dehydrogenase - Shewanella sp. (strain ANA-3), partial (7%) [TC425787]
A_15_P370375	13.0168	1.66478		Dr.59750		CT674856	CT674856 ZF_mu Danio rerio cDNA clone ZF_mu_200l09 3', mRNA sequence [CT674856]
A_15_P163681	5.90973	1.66466	fcer1gl	Dr.83977		NM_001100156	Danio rerio Fc receptor, IgE, high affinity I, gamma polypeptide like (fcer1gl), mRNA [NM_001100156]
A_15_P113757	3.22391	1.66422	irak4	Dr.81680		NM_200163	Danio rerio interleukin-1 receptor-associated kinase 4 (irak4), mRNA [NM_200163]
A_15_P177426	4.33516	1.6625		Dr.79132	ENSDART00000105658	BC122129	transmembrane protein 204 [Source:RefSeq peptide;Acc:NP_001157369] [ENSDART00000105658]
A_15_P540477	3.20134	1.66118	LOC100334307		ENSDART00000027425		Collagen type V alpha-1 Fragment [Source:UniProtKB/TrEMBL;Acc:D6MUD5] [ENSDART00000027425]
A_15_P101818	5.30692	1.65988	pomca	Dr.19934	ENSDART00000063333	NM_181438	Danio rerio proopiomelanocortin a (pomca), mRNA [NM_181438]
A_15_P205336	3.71304	1.65861	zgc:113106	Dr.150688		NM_001017876	Danio rerio zgc:113106 (zgc:113106), mRNA [NM_001017876]
A_15_P104365	3.38278	1.65574	serpinb1l3	Dr.23444	ENSDART00000128766	NM_199936	Danio rerio serpin peptidase inhibitor, clade B (ovalbumin), member 1, like 3 (serpinb1l3), mRNA [NM_199936]
A_15_P306926	4.27364	1.65115					Rep: Glycerol uptake protein 1 - Lodderomyces elongisporus (Yeast) (Saccharomyces elongisporus), partial (5%) [TC440515]
A_15_P443140	4.6453	1.649	zgc:174888	Dr.76413	ENSDART00000113764	NM_001113584	Danio rerio zgc:174888 (zgc:174888), mRNA [NM_001113584]
A_15_P207906	3.14121	1.64862	tha1	Dr.117370	ENSDART00000018939	NM_001002176	Danio rerio threonine aldolase 1 (tha1), mRNA [NM_001002176]
A_15_P316401	3.50915	1.64737		Dr.139068		EH494249	FDR107-P00030-DEPE-F_E06 FDR107 Danio rerio cDNA clone FDR107-P00030-BR_E06 5', mRNA sequence [EH494249]
A_15_P173061	8.07222	1.64727	slc39a3	Dr.155217		NM_001080619	Danio rerio solute carrier family 39 (zinc transporter), member 3 (slc39a3), mRNA [NM_001080619]
A_15_P174131	4.37841	1.64714	irak4	Dr.81680	ENSDART00000010170	NM_200163	Danio rerio interleukin-1 receptor-associated kinase 4 (irak4), mRNA [NM_200163]
A_15_P145711	5.33073	1.64543
A_15_P106789	6.42675	1.64351	birc5a	Dr.14671	ENSDART00000115088	NM_194397	Danio rerio baculoviral IAP repeat-containing 5a (birc5a), mRNA [NM_194397]
A_15_P175341	3.55105	1.64273	sepn1	Dr.17178	ENSDART00000034263	NM_001004294	Danio rerio selenoprotein N, 1 (sepn1), mRNA [NM_001004294]
A_15_P116758	3.4477	1.64028	ptges	Dr.37924	ENSDART00000026085	NM_001014828	Danio rerio prostaglandin E synthase (ptges), mRNA [NM_001014828]
A_15_P108342	6.71703	1.63983	smad1	Dr.76928		AY309268	Danio rerio Smad1 mRNA, complete cds. [AY309268]
A_15_P194276	4.52078	1.63846	pknox2	Dr.19887	ENSDART00000004553	NM_153654	Danio rerio pbx/knotted 1 homeobox 2 (pknox2), mRNA [NM_153654]
A_15_P265896	5.81644	1.63802	LOC100003130	Dr.44415		XM_001342724	PREDICTED: Danio rerio hypothetical LOC100003130 (LOC100003130), mRNA [XM_001342724]
A_15_P145576	3.66671	1.63732	pole	Dr.40806	ENSDART00000081411	NM_001128523	Danio rerio polymerase (DNA directed), epsilon (pole), mRNA [NM_001128523]
A_15_P135346	3.49346	1.63477		Dr.152282	ENSDART00000111479	AY437401	Novel protein [Source:UniProtKB/TrEMBL;Acc:B0UXM8] [ENSDART00000111479]
A_15_P110827	5.24634	1.63263	lass5	Dr.77486	ENSDART00000011076	NM_199628	Danio rerio LAG1 homolog, ceramide synthase 5 (S. cerevisiae) (lass5), mRNA [NM_199628]
A_15_P107397	5.55858	1.63216	papss2b	Dr.6695	ENSDART00000079115	NM_212562	Danio rerio 3'-phosphoadenosine 5'-phosphosulfate synthase 2b (papss2b), mRNA [NM_212562]
A_15_P479500	3.46892	1.63204		Dr.99265		CT717139	CT717139 ZF_mu Danio rerio cDNA clone ZF_mu_240c09 3', mRNA sequence [CT717139]
A_15_P180721	3.44501	1.63121	lifrb	Dr.90352	ENSDART00000058306	NM_001113732	Danio rerio leukemia inhibitory factor receptor alpha b (lifrb), mRNA [NM_001113732]
A_15_P203566	7.46044	1.62915
A_15_P108251	3.09053	1.62833
A_15_P171021	3.91823	1.62602	ptges	Dr.37924	ENSDART00000026085	NM_001014828	Danio rerio prostaglandin E synthase (ptges), mRNA [NM_001014828]
A_15_P201396	3.20002	1.62321	ska3	Dr.37912	ENSDART00000102139	BC091849	Spindle and kinetochore-associated protein 3 [Source:UniProtKB/Swiss-Prot;Acc:Q58EL7] [ENSDART00000102139]
A_15_P105805	3.52597	1.62242	aspn	Dr.81771	ENSDART00000064798	NM_131713	Danio rerio asporin (LRR class 1) (aspn), mRNA [NM_131713]
A_15_P519867	9.0588	1.62127		Dr.148495		AI658040	fc18b05.y1 Zebrafish WashU MPIMG EST Danio rerio cDNA clone IMAGE:3721713 5', mRNA sequence [AI658040]
A_15_P142216	4.00277	1.6202	uchl1	Dr.8724	ENSDART00000036797	NM_201477	Danio rerio ubiquitin carboxyl-terminal esterase L1 (ubiquitin thiolesterase) (uchl1), mRNA [NM_201477]
A_15_P114166	3.27098	1.61688	LOC565777	Dr.86193		XM_689047	PREDICTED: Danio rerio hypothetical LOC565777 (LOC565777), mRNA [XM_689047]
A_15_P141096	3.59906	1.61666	bhlhe41	Dr.85246	ENSDART00000061106	NM_001039107	Danio rerio basic helix-loop-helix family, member e41 (bhlhe41), mRNA [NM_001039107]
A_15_P163976	3.44589	1.61571	dennd2d	Dr.82346	ENSDART00000003325	NM_001007346	Danio rerio DENN/MADD domain containing 2D (dennd2d), mRNA [NM_001007346]
A_15_P105682	3.87098	1.61372	ggps1	Dr.76297		NM_200035	Danio rerio geranylgeranyl diphosphate synthase 1 (ggps1), mRNA [NM_200035]
A_15_P101427	3.57724	1.613	cenpp	Dr.120097	ENSDART00000064805	NM_001003555	Danio rerio centromere protein P (cenpp), mRNA [NM_001003555]
A_15_P103162	6.29164	1.61202	fam49ba	Dr.9526	ENSDART00000056621	NM_200070	Danio rerio family with sequence similarity 49, member Ba (fam49ba), mRNA [NM_200070]
A_15_P570772	10.5597	1.612	ncf2	Dr.66415	ENSDART00000008476	NM_001110462	Danio rerio neutrophil cytosolic factor 2 (ncf2), mRNA [NM_001110462]
A_15_P532767	5.41264	1.61163
A_15_P121232	3.75279	1.61102	LOC572121	Dr.104887		BC142841	Danio rerio similar to XL-INCENP, mRNA (cDNA clone IMAGE:8108660), partial cds. [BC142841]
A_15_P151216	4.30018	1.61015	zgc:165526	Dr.117818	ENSDART00000031856	NM_001099258	Danio rerio zgc:165526 (zgc:165526), mRNA [NM_001099258]
A_15_P108191	5.80286	1.60971	stx11a	Dr.83170	ENSDART00000064657	NM_212910	Danio rerio syntaxin 11a (stx11a), mRNA [NM_212910]
A_15_P143491	8.73494	1.6092	ficd	Dr.81867	ENSDART00000051606	NM_001017794	Danio rerio FIC domain containing (ficd), mRNA [NM_001017794]
A_15_P117250	3.10086	1.60857	fgd	Dr.81271		NM_131556	Danio rerio faciogenital dysplasia (fgd), mRNA [NM_131556]
A_15_P105164	3.75054	1.60465					Rep: Nuclear lamin A - Danio rerio (Zebrafish) (Brachydanio rerio), complete [TC369441]
A_15_P102197	4.32171	1.60422	slc20a1b	Dr.5307	ENSDART00000039969	NM_212588	Danio rerio solute carrier family 20, member 1b (slc20a1b), mRNA [NM_212588]
A_15_P390300	21.9601	1.60398		Dr.102789		CT643067	CT643067 ZF_mu Danio rerio cDNA clone ZF_mu_111j11 3', mRNA sequence [CT643067]
A_15_P210251	3.84232	1.60344	ttk	Dr.80755	ENSDART00000060630	NM_175042	Danio rerio ttk protein kinase (ttk), mRNA [NM_175042]
A_15_P110535	3.30037	1.6029	zmynd19	Dr.79580	ENSDART00000011332	NM_183069	Danio rerio zinc finger, MYND domain containing 19 (zmynd19), mRNA [NM_183069]
A_15_P501277	6.40378	1.6027	si:dkey-202g15.9	Dr.114933		XM_694876	PREDICTED: Danio rerio si:dkey-202g15.9 (si:dkey-202g15.9), mRNA [XM_694876]
A_15_P100352	7.41171	1.59866	rap2b	Dr.1058		NM_001001729	Danio rerio RAP2B, member of RAS oncogene family (rap2b), mRNA [NM_001001729]
A_15_P141931	4.69592	1.5979	cebpa	Dr.78568	ENSDART00000052366	NM_131885	Danio rerio CCAAT/enhancer binding protein (C/EBP), alpha (cebpa), mRNA [NM_131885]
A_15_P106503	3.97298	1.59769					Rep: selenoprotein N, 1 (sepn1), mRNA - Danio rerio, complete [TC371164]
A_15_P119579	4.92428	1.59462	lta4h	Dr.79645	ENSDART00000028171	NM_213286	Danio rerio leukotriene A4 hydrolase (lta4h), mRNA [NM_213286]
A_15_P210671	3.37341	1.59457	zgc:64012	Dr.32955		NM_214761	Danio rerio zgc:64012 (zgc:64012), mRNA [NM_214761]
A_15_P171070	9.26262	1.59226	ms4a17a.9	Dr.29846	ENSDART00000064318	NM_001013510	Danio rerio membrane-spanning 4-domains, subfamily A, member 17A.9 (ms4a17a.9), mRNA [NM_001013510]
A_15_P210911	5.49177	1.59216	slc30a1	Dr.79763	ENSDART00000007744	NM_200879	Danio rerio solute carrier family 30 (zinc transporter), member 1 (slc30a1), mRNA [NM_200879]
A_15_P592987	3.06153	1.59168					Rep: Heptosyl transferase I - Shigella dysenteriae serotype 1 (strain Sd197), partial (5%) [TC400646]
A_15_P119310	5.63178	1.59071	ahsa1l	Dr.2594	ENSDART00000029771	NM_212602	Danio rerio AHA1, activator of heat shock protein ATPase homolog 1, like (ahsa1l), mRNA [NM_212602]
A_15_P145016	3.87129	1.58955	LOC562097		ENSDART00000082830	XM_680865	Rep: GHRHR protein - Takifugu rubripes, partial (77%) [TC380747]
A_15_P493942	3.59548	1.58903		Dr.108565	ENSDART00000079953	BC091903	Im:7149356 protein Fragment [Source:UniProtKB/TrEMBL;Acc:Q58EH2] [ENSDART00000079953]
A_15_P270611	3.54531	1.58858
A_15_P102680	6.74192	1.58856	ccnf	Dr.455	ENSDART00000043144	NM_207048	Danio rerio cyclin F (ccnf), mRNA [NM_207048]
A_15_P108996	5.71145	1.58844	cebpa	Dr.78568		NM_131885	Danio rerio CCAAT/enhancer binding protein (C/EBP), alpha (cebpa), mRNA [NM_131885]
A_15_P144831	13.1339	1.58666	LOC557301	Dr.86980	ENSDART00000052029	DN857240	naa11e05.y1 Zebrafish whole eye. Unnormalized (naa) Danio rerio cDNA clone naa11e05 5', mRNA sequence [DN857240]
A_15_P210078	6.41834	1.58664			ENSDART00000125494		tubulin, alpha 8 like 3 [Source:RefSeq peptide;Acc:NP_001003558] [ENSDART00000125494]
A_15_P120793	3.03521	1.58638	elavl4	Dr.75061	ENSDART00000028601	NM_131453	Danio rerio ELAV (embryonic lethal, abnormal vision, Drosophila)-like 4 (Hu antigen D) (elavl4), mRNA [NM_131453]
A_15_P441190	5.65041	1.5843	zgc:110010	Dr.83699	ENSDART00000047050	NM_001020554	Danio rerio zgc:110010 (zgc:110010), mRNA [NM_001020554]
A_15_P479515	5.66976	1.58316		Dr.99273		CT704646	CT704646 ZF_mu Danio rerio cDNA clone ZF_mu_192c16 3', mRNA sequence [CT704646]
A_15_P189741	5.24367	1.58292	ralgps1	Dr.110722	ENSDART00000098840	NM_001100146	Danio rerio Ral GEF with PH domain and SH3 binding motif 1 (ralgps1), mRNA [NM_001100146]
A_15_P111660	3.73979	1.5822		Dr.108565	ENSDART00000079953	BC091903	Im:7149356 protein Fragment [Source:UniProtKB/TrEMBL;Acc:Q58EH2] [ENSDART00000079953]
A_15_P521622	3.7164	1.58193		Dr.136922		CT719663	CT719663 ZF_mu Danio rerio cDNA clone ZF_mu_231e22 3', mRNA sequence [CT719663]
A_15_P546357	3.53313	1.58183				XM_001344080	Rep: B2 bradykinin receptor - Sus scrofa (Pig), partial (43%) [TC376269]
A_15_P150476	3.74345	1.58114	zgc:64012	Dr.32955		NM_214761	Danio rerio zgc:64012 (zgc:64012), mRNA [NM_214761]
A_15_P120005	3.056	1.58103	rab20	Dr.76410	ENSDART00000012974	NM_212771	Danio rerio RAB20, member RAS oncogene family (rab20), mRNA [NM_212771]
A_15_P140956	4.95063	1.57944	irf2a	Dr.79424	ENSDART00000130270	NM_207054	Danio rerio interferon regulatory factor 2a (irf2a), mRNA [NM_207054]
A_15_P164181	4.55952	1.57842	sgk2b	Dr.74230	ENSDART00000008152	NM_001076564	Danio rerio serum/glucocorticoid regulated kinase 2b (sgk2b), mRNA [NM_001076564]
A_15_P575402	4.58244	1.57831		Dr.124077		CT610784	CT610784 ZF_mu Danio rerio cDNA clone ZF_mu_179e23 5', mRNA sequence [CT610784]
A_15_P112640	4.04793	1.57758					Rep: cytochrome P450 CYP2AA9 - Danio rerio, partial (37%) [TC425135]
A_15_P603727	3.02874	1.57634
A_15_P109617	3.36767	1.57588	ccnb2	Dr.80580	ENSDART00000052541	NM_199430	Danio rerio cyclin B2 (ccnb2), mRNA [NM_199430]
A_15_P521042	3.07602	1.57364
A_15_P244571	3.12852	1.57339				XM_001334343	PREDICTED: Danio rerio hypothetical LOC794408 (LOC794408), mRNA [XM_001334343]
A_15_P106321	5.07453	1.57285	mapre1l	Dr.77988	ENSDART00000063010	NM_199864	Danio rerio microtubule-associated protein, RP/EB family, member 1, like (mapre1l), mRNA [NM_199864]
A_15_P112106	8.15227	1.57271	ldb1a	Dr.27007		NM_131316	Danio rerio LIM-domain binding factor 1a (ldb1a), mRNA [NM_131316]
A_15_P107751	3.01653	1.57184	mxa	Dr.80859	ENSDART00000122566	NM_182942	Danio rerio myxovirus (influenza) resistance A (mxa), mRNA [NM_182942]
A_15_P347210	3.26067	1.57014
A_15_P193866	4.16712	1.56812	ptpn6	Dr.80850	ENSDART00000123233	NM_199960	Danio rerio protein tyrosine phosphatase, non-receptor type 6 (ptpn6), mRNA [NM_199960]
A_15_P121087	4.32882	1.56772	zgc:56419	Dr.76296	ENSDART00000033865	NM_200034	Danio rerio zgc:56419 (zgc:56419), mRNA [NM_200034]
A_15_P113344	6.81684	1.56753	slc30a1	Dr.79763		NM_200879	Danio rerio solute carrier family 30 (zinc transporter), member 1 (slc30a1), mRNA [NM_200879]
A_15_P116688	3.40371	1.56734					Rep: Chromosome 15 SCAF14667, whole genome shotgun sequence - Tetraodon nigroviridis (Green puffer), complete [TC451409]
A_15_P104953	17.2082	1.56622	si:dkey-228g21.4	Dr.88268		EH439104	FDR103-P00021-DEPE-F_J20 FDR103 Danio rerio cDNA clone FDR103-P00021-BR_J20 5', mRNA sequence [EH439104]
A_15_P208981	4.22706	1.5661	zgc:85752	Dr.83956	ENSDART00000105584	NM_212932	Danio rerio zgc:85752 (zgc:85752), mRNA [NM_212932]
A_15_P151741	3.55815	1.56576	whsc1	Dr.78031	ENSDART00000129177	NM_001082551	Danio rerio Wolf-Hirschhorn syndrome candidate 1 (whsc1), mRNA [NM_001082551]
A_15_P210256	3.12345	1.56544	sri	Dr.76319	ENSDART00000081477	NM_200373	Danio rerio sorcin (sri), mRNA [NM_200373]
A_15_P112924	16.2002	1.56536	mdka	Dr.31448		NM_131070	Danio rerio midkine-related growth factor (mdka), mRNA [NM_131070]
A_15_P108411	5.72681	1.56449	snai2	Dr.75349	ENSDART00000058571	NM_001008581	Danio rerio snail homolog 2 (Drosophila) (snai2), mRNA [NM_001008581]
A_15_P176291	5.09935	1.56413	zgc:110152	Dr.27897	ENSDART00000055428	NM_001017853	Danio rerio zgc:110152 (zgc:110152), mRNA [NM_001017853]
A_15_P492102	3.85878	1.56295		Dr.116688		EB941446	9698780 ZF34 Danio rerio cDNA clone 3407734, mRNA sequence [EB941446]
A_15_P112208	6.85332	1.56206	zgc:173915	Dr.86370	ENSDART00000100197	NM_001109850	Danio rerio zgc:173915 (zgc:173915), mRNA [NM_001109850]
A_15_P103587	6.10504	1.56081	zgc:56005	Dr.107323	ENSDART00000074100	NM_200186	Danio rerio zgc:56005 (zgc:56005), mRNA [NM_200186]
A_15_P548197	4.15876	1.55843		Dr.112896		CK353663	AGENCOURT_17056901 NIH_ZGC_9 Danio rerio cDNA clone IMAGE:7072306 5', mRNA sequence [CK353663]
A_15_P394195	4.21239	1.55652		Dr.82700		EH448159	FDR103-P00046-DEPE-F_I13 FDR103 Danio rerio cDNA clone FDR103-P00046-BR_I13 5', mRNA sequence [EH448159]
A_15_P576313	3.04331	1.55567		Dr.144173		AL729619	AL729619 Danio rerio embryonic inner ear subtracted cDNA Danio rerio cDNA clone BN0AA105ZG10 3', mRNA sequence [AL729619]
A_15_P107981	3.53841	1.55504		Dr.133319		CF999453	AGENCOURT_16391730 NIH_ZGC_7 Danio rerio cDNA clone IMAGE:7039863 5', mRNA sequence [CF999453]
A_15_P134391	3.12295	1.55504		Dr.91150		BC091836	Danio rerio cDNA clone IMAGE:7149177. [BC091836]
A_15_P169521	3.07586	1.55392	irgf4	Dr.83406		NM_001076611	Danio rerio immunity-related GTPase family, f4 (irgf4), mRNA [NM_001076611]
A_15_P496022	6.16614	1.55378	irf2a	Dr.79424	ENSDART00000130270	NM_207054	Danio rerio interferon regulatory factor 2a (irf2a), mRNA [NM_207054]
A_15_P211221	17.3303	1.55355	mdka	Dr.31448	ENSDART00000052318	NM_131070	Danio rerio midkine-related growth factor (mdka), mRNA [NM_131070]
A_15_P120077	3.06763	1.55288	jmjd6	Dr.86243	ENSDART00000125169	NM_170761	Danio rerio jumonji domain containing 6 (jmjd6), mRNA [NM_170761]
A_15_P153201	4.01668	1.55271	iqch	Dr.70161	ENSDART00000079691	NM_001045129	Danio rerio IQ motif containing H (iqch), mRNA [NM_001045129]
A_15_P193661	4.74375	1.55176	chst11	Dr.30511	ENSDART00000042963	NM_212824	Danio rerio carbohydrate (chondroitin 4) sulfotransferase 11 (chst11), mRNA [NM_212824]
A_15_P105565	3.52509	1.55093		Dr.114418		EH454879	FDR103-P00065-DEPE-F_A22 FDR103 Danio rerio cDNA clone FDR103-P00065-BR_A22 5', mRNA sequence [EH454879]
A_15_P104752	3.73837	1.55057	snai1a	Dr.141640	ENSDART00000103658	NM_131066	Danio rerio snail homolog 1a (Drosophila) (snai1a), mRNA [NM_131066]
A_15_P389705	6.22422	1.54758					Rep: Predicted protein - Aspergillus terreus (strain NIH 2624), partial (33%) [TC384775]
A_15_P207811	3.25787	1.54704	casp7	Dr.88746	ENSDART00000124035	NM_001020607	Danio rerio caspase 7, apoptosis-related cysteine peptidase (casp7), mRNA [NM_001020607]
A_15_P107089	4.938	1.54558	zgc:110010	Dr.83699	ENSDART00000047050	NM_001020554	Danio rerio zgc:110010 (zgc:110010), mRNA [NM_001020554]
A_15_P116513	9.45017	1.54508	rpa2	Dr.33922	ENSDART00000054078	NM_131711	Danio rerio replication protein A2 (rpa2), mRNA [NM_131711]
A_15_P313496	3.06701	1.54238		Dr.138460		CT628592	CT628592 ZF_mu Danio rerio cDNA clone ZF_mu_65h14 3', mRNA sequence [CT628592]
A_15_P161896	7.15718	1.54101	id2a	Dr.32819	ENSDART00000077626	NM_201291	Danio rerio inhibitor of DNA binding 2, dominant negative helix-loop-helix protein, a (id2a), mRNA [NM_201291]
A_15_P119210	3.19131	1.54089	vamp4	Dr.82894	ENSDART00000063874	NM_200735	Danio rerio vesicle-associated membrane protein 4 (vamp4), mRNA [NM_200735]
A_15_P117790	6.97439	1.53935	acsl4l	Dr.82396	ENSDART00000127337	NM_001099739	Danio rerio acyl-CoA synthetase long-chain family member 4, like (acsl4l), mRNA [NM_001099739]
A_15_P212946	6.24303	1.53862	zgc:63514	Dr.4097		NM_001099978	Danio rerio zgc:63514 (zgc:63514), mRNA [NM_001099978]
A_15_P106805	4.47263	1.53774	agpat4	Dr.78538	ENSDART00000100156	NM_212992	Danio rerio 1-acylglycerol-3-phosphate O-acyltransferase 4 (lysophosphatidic acid acyltransferase, delta) (agpat4), mRNA [NM_212992]
A_15_P111072	4.7487	1.53773	ptpn6	Dr.80850		NM_199960	Danio rerio protein tyrosine phosphatase, non-receptor type 6 (ptpn6), mRNA [NM_199960]
A_15_P104856	10.9535	1.53453	agps	Dr.78669		NM_200113	Danio rerio alkylglycerone phosphate synthase (agps), mRNA [NM_200113]
A_15_P207116	4.04064	1.53386	si:dkey-72l14.7	Dr.93542		NM_001044992	Danio rerio si:dkey-72l14.7 (si:dkey-72l14.7), mRNA [NM_001044992]
A_15_P309701	10.9224	1.53316	LOC100333485			XM_002663558	PREDICTED: Danio rerio C-type lectin domain family 4 member F-like (LOC100333485), mRNA [XM_002663558]
A_15_P337520	5.75831	1.53231
A_15_P105869	3.10623	1.53109	myd88	Dr.134592	ENSDART00000011143	NM_212814	Danio rerio myeloid differentiation primary response gene (88) (myd88), mRNA [NM_212814]
A_15_P104712	3.26909	1.52971	zgc:85752	Dr.83956		NM_212932	Danio rerio zgc:85752 (zgc:85752), mRNA [NM_212932]
A_15_P103781	3.20232	1.52942		Dr.75124	ENSDART00000110622	BC152272	parathymosin [Source:HGNC Symbol;Acc:9629] [ENSDART00000110622]
A_15_P180216	4.01321	1.52904
A_15_P320151	3.49032	1.52803
A_15_P379185	3.18321	1.52786	zgc:175131	Dr.79057	ENSDART00000114174	NM_001114463	Danio rerio zgc:175131 (zgc:175131), mRNA [NM_001114463]
A_15_P108395	3.11892	1.5273	scinlb	Dr.76642	ENSDART00000081196	NM_213090	Danio rerio scinderin like b (scinlb), mRNA [NM_213090]
A_15_P161216	7.90222	1.52673	wnt8a	Dr.309	ENSDART00000017635	NM_130946	Danio rerio wingless-type MMTV integration site family, member 8a (wnt8a), mRNA [NM_130946]
A_15_P120206	3.35276	1.52666	zgc:92034	Dr.82262	ENSDART00000052307	NM_001004605	Danio rerio zgc:92034 (zgc:92034), mRNA [NM_001004605]
A_15_P212651	9.92736	1.52626	zgc:103438	Dr.86834	ENSDART00000102606	NM_001006036	Danio rerio zgc:103438 (zgc:103438), mRNA [NM_001006036]
A_15_P152836	4.44204	1.52575	dtymk	Dr.108200	ENSDART00000073883	NM_001037110	Danio rerio deoxythymidylate kinase (thymidylate kinase) (dtymk), mRNA [NM_001037110]
A_15_P209771	20.0679	1.52334	gpx7		ENSDART00000125273		glutathione peroxidase 7 [Source:RefSeq peptide;Acc:NP_001018337] [ENSDART00000125273]
A_15_P406190	3.64805	1.52292	zgc:174863	Dr.17331	ENSDART00000111588	NM_001114571	Danio rerio zgc:174863 (zgc:174863), mRNA [NM_001114571]
A_15_P114263	3.68739	1.52208	ncf2	Dr.66415	ENSDART00000099138	NM_001110462	Danio rerio neutrophil cytosolic factor 2 (ncf2), mRNA [NM_001110462]
A_15_P147306	3.11798	1.52179		Dr.40668	ENSDART00000097452	BC124375	Si:dkey-172m14.1 protein Fragment [Source:UniProtKB/TrEMBL;Acc:Q08C63] [ENSDART00000097452]
A_15_P263951	3.00912	1.52127		Dr.34751	ENSDART00000057959	BC100114	autophagy-related protein 16-1 [Source:RefSeq peptide;Acc:NP_001017854] [ENSDART00000057959]
A_15_P565202	4.50726	1.52107	nr4a3	Dr.76117		NM_001172629	Danio rerio nuclear receptor subfamily 4, group A, member 3 (nr4a3), mRNA [NM_001172629]
A_15_P191396	3.5133	1.52045	zgc:92249	Dr.84875	ENSDART00000025549	NM_001002623	Danio rerio zgc:92249 (zgc:92249), mRNA [NM_001002623]
A_15_P103106	4.51363	1.51989	zgc:92903	Dr.79021	ENSDART00000064789	NM_001002461	Danio rerio zgc:92903 (zgc:92903), mRNA [NM_001002461]
A_15_P177631	4.56586	1.51868	acsl4l	Dr.82396	ENSDART00000127337	NM_001099739	Danio rerio acyl-CoA synthetase long-chain family member 4, like (acsl4l), mRNA [NM_001099739]
A_15_P415905	5.91619	1.51741
A_15_P279131	7.7198	1.51735					Rep: Samsn1 protein - Danio rerio (Zebrafish) (Brachydanio rerio), partial (7%) [TC427872]
A_15_P121273	3.16502	1.51709	rrs1	Dr.76859	ENSDART00000017147	NM_200062	Danio rerio RRS1 ribosome biogenesis regulator homolog (S. cerevisiae) (rrs1), mRNA [NM_200062]
A_15_P195596	3.61207	1.51667	hspa4a	Dr.78661	ENSDART00000021037	NM_214716	Danio rerio heat shock protein 4a (hspa4a), mRNA [NM_214716]
A_15_P234381	3.8297	1.51604		Dr.131598		EH583269	FDR306-P00014-DEPE-F_F19 FDR306 Danio rerio cDNA clone FDR306-P00014-BR_F19 5', mRNA sequence [EH583269]
A_15_P120099	6.09705	1.51554	lcp1	Dr.25823	ENSDART00000039235	NM_131320	Danio rerio lymphocyte cytosolic plastin 1 (lcp1), mRNA [NM_131320]
A_15_P103445	6.75953	1.51458	cplx2l	Dr.35716		NM_001002459	Danio rerio complexin 2, like (cplx2l), mRNA [NM_001002459]
A_15_P317071	4.5613	1.51406	LOC100151195	Dr.139227		EH452880	FDR103-P00059-DEPE-F_I14 FDR103 Danio rerio cDNA clone FDR103-P00059-BR_I14 5', mRNA sequence [EH452880]
A_15_P562712	4.88244	1.51345					Rep: Chromosome chr18 scaffold_1, whole genome shotgun sequence - Vitis vinifera (Grape), partial (3%) [TC420231]
A_15_P158399	4.29308	1.51219	rhof	Dr.44139	ENSDART00000076575	NM_001020642	Danio rerio ras homolog gene family, member F (rhof), mRNA [NM_001020642]
A_15_P597527	9.52427	1.51194	zgc:153317	Dr.76308		BC124727	Danio rerio cDNA clone IMAGE:8149695. [BC124727]
A_15_P372295	8.85526	1.51034		Dr.68554		CT641074	CT641074 ZF_mu Danio rerio cDNA clone ZF_mu_139h24 3', mRNA sequence [CT641074]
A_15_P187796	3.45942	1.50992	ramp2	Dr.93146	ENSDART00000055237	NM_001114432	Danio rerio receptor (G protein-coupled) activity modifying protein 2 (ramp2), mRNA [NM_001114432]
A_15_P178401	4.15826	1.5059	LOC559330	Dr.38944	ENSDART00000110106	BC135046	LOC559330 protein Fragment [Source:UniProtKB/TrEMBL;Acc:A4IGD5] [ENSDART00000110106]
A_15_P162796	4.42161	1.50495	ets2	Dr.7710	ENSDART00000025581	NM_001023580	Danio rerio v-ets erythroblastosis virus E26 oncogene homolog 2 (avian) (ets2), mRNA [NM_001023580]
A_15_P209066	14.9513	1.50362			ENSDART00000106631		Si:dkeyp-53d3.3 protein [Source:UniProtKB/TrEMBL;Acc:A4IGF8] [ENSDART00000106631]
A_15_P161666	3.31285	1.49985	mapkapk3	Dr.87115		NM_001080079	Danio rerio mitogen-activated protein kinase-activated protein kinase 3 (mapkapk3), mRNA [NM_001080079]
A_15_P135211	4.79808	1.49975	faf2	Dr.28227	ENSDART00000029797	BC056714	Zgc:194819 protein [Source:UniProtKB/TrEMBL;Acc:B3DID0] [ENSDART00000029797]
A_15_P171206	4.44542	1.49877	adam28	Dr.88444		NM_001076718	Danio rerio a disintegrin and metallopeptidase domain 28 (adam28), mRNA [NM_001076718]
A_15_P105484	4.24597	1.49338	fkbp1ab	Dr.14778	ENSDART00000046784	NM_001005594	Danio rerio FK506 binding protein 1Ab (fkbp1ab), mRNA [NM_001005594]
A_15_P145996	5.19176	1.49317	si:rp71-1c23.2	Dr.114892	ENSDART00000130554	BC151911	Novel protein similar to non-vertebrate ubiquitin family [Source:UniProtKB/TrEMBL;Acc:A2BHB8] [ENSDART00000130554]
A_15_P173366	4.51402	1.49289	si:dkeyp-92c9.3	Dr.95544	ENSDART00000052418	NM_001045221	Danio rerio si:dkeyp-92c9.3 (si:dkeyp-92c9.3), mRNA [NM_001045221]
A_15_P117619	3.03128	1.49221	hhex	Dr.79053		NM_130934	Danio rerio hematopoietically expressed homeobox (hhex), mRNA [NM_130934]
A_15_P210071	4.41192	1.49196	tuba8l3	Dr.76038	ENSDART00000102715	NM_001003558	Danio rerio tubulin, alpha 8 like 3 (tuba8l3), mRNA [NM_001003558]
A_15_P468760	4.31229	1.49191
A_15_P137629	3.02035	1.49138			ENSDART00000126755
A_15_P108918	4.37082	1.49085	si:busm1-142b24.1	Dr.18062		NM_001006661	Danio rerio si:busm1-142b24.1 (si:busm1-142b24.1), mRNA [NM_001006661]
A_15_P116158	5.94686	1.49017	slc30a1		ENSDART00000007744		zinc transporter 1 [Source:RefSeq peptide;Acc:NP_957173] [ENSDART00000007744]
A_15_P205581	4.15323	1.48994	slc35d1a	Dr.79767	ENSDART00000073957	NM_001003877	Danio rerio solute carrier family 35 (UDP-glucuronic acid/UDP-N-acetylgalactosamine dual transporter), member D1a (slc35d1a), mRNA [NM_001003877]
A_15_P110952	3.75313	1.48994	ppp1cab	Dr.132462	ENSDART00000092906	NM_212710	Danio rerio protein phosphatase 1, catalytic subunit, alpha isoform b (ppp1cab), mRNA [NM_212710]
A_15_P132821	7.39455	1.48716	nup50	Dr.4718	ENSDART00000004739	NM_201580	Danio rerio nucleoporin 50 (nup50), mRNA [NM_201580]
A_15_P147956	3.87441	1.48687	golt1b	Dr.77696	ENSDART00000082385	NM_001031671	Danio rerio golgi transport 1 homolog B (S. cerevisiae) (golt1b), mRNA [NM_001031671]
A_15_P163071	3.53464	1.48575	ptpn22	Dr.88698	ENSDART00000129280	NM_001099420	Danio rerio protein tyrosine phosphatase, non-receptor type 22 (ptpn22), mRNA [NM_001099420]
A_15_P154006	4.37243	1.48512	si:ch211-147d7.3	Dr.81742	ENSDART00000032978	NM_001025521	Danio rerio si:ch211-147d7.3 (si:ch211-147d7.3), mRNA [NM_001025521]
A_15_P291936	3.08217	1.48426					Rep: Short transient receptor potential channel 6 (TrpC6). - Xenopus tropicalis, partial (7%) [TC415945]
A_15_P103330	3.60553	1.48357	id2a	Dr.32819	ENSDART00000077626	NM_201291	Danio rerio inhibitor of DNA binding 2, dominant negative helix-loop-helix protein, a (id2a), mRNA [NM_201291]
A_15_P140426	3.60237	1.48355	pxk	Dr.79151		NM_001082808	Danio rerio PX domain containing serine/threonine kinase (pxk), mRNA [NM_001082808]
A_15_P133936	7.00581	1.48272	si:ch1073-210b3.1	Dr.83114	ENSDART00000047843	BC067712	LOC407674 protein Fragment [Source:UniProtKB/TrEMBL;Acc:Q6NW61] [ENSDART00000047843]
A_15_P109448	12.6952	1.48197	zgc:198419	Dr.132816	ENSDART00000113789	NM_001113659	Danio rerio zgc:198419 (zgc:198419), mRNA [NM_001113659]
A_15_P118478	3.66986	1.48069	zgc:110113	Dr.33466	ENSDART00000016365	NM_001017574	Danio rerio zgc:110113 (zgc:110113), mRNA [NM_001017574]
A_15_P576852	3.79815	1.48063	si:dkey-3h3.3	Dr.74755		NM_001123062	Danio rerio si:dkey-3h3.3 (si:dkey-3h3.3), mRNA [NM_001123062]
A_15_P105563	4.92115	1.48052	fam49ba	Dr.9526	ENSDART00000039717	NM_200070	Danio rerio family with sequence similarity 49, member Ba (fam49ba), mRNA [NM_200070]
A_15_P117806	3.71051	1.47955	gng12a	Dr.12990	ENSDART00000019281	NM_213312	Danio rerio guanine nucleotide binding protein (G protein), gamma 12a (gng12a), mRNA [NM_213312]
A_15_P149401	3.1395	1.47922	f13a1	Dr.16206	ENSDART00000102535	NM_001077154	Danio rerio coagulation factor XIII, A1 polypeptide (f13a1), mRNA [NM_001077154]
A_15_P210336	3.06749	1.47872	ptpn6	Dr.80850	ENSDART00000018713	NM_199960	Danio rerio protein tyrosine phosphatase, non-receptor type 6 (ptpn6), mRNA [NM_199960]
A_15_P254366	4.15604	1.47743		Dr.83922		DT060801	AGENCOURT_56115276 NIH_ZGC_10 Danio rerio cDNA clone IMAGE:8003955 5', mRNA sequence [DT060801]
A_15_P599267	3.0901	1.47635	wu:fb82f02	Dr.77556		EE324990	AGENCOURT_85392063 NIH_ZGC_29 Danio rerio cDNA clone IMAGE:8727832 5', mRNA sequence [EE324990]
A_15_P106752	3.42563	1.47309	dnajb1a	Dr.76193	ENSDART00000002225	NM_001003571	Danio rerio DnaJ (Hsp40) homolog, subfamily B, member 1a (dnajb1a), mRNA [NM_001003571]
A_15_P194866	3.50356	1.47195	bida	Dr.84878	ENSDART00000100716	NM_001079826	Danio rerio BH3 interacting domain death agonist (bida), mRNA [NM_001079826]
A_15_P117761	10.8648	1.47129	apbb1ip	Dr.88358		NM_200634	Danio rerio amyloid beta (A4) precursor protein-binding, family B, member 1 interacting protein (apbb1ip), mRNA [NM_200634]
A_15_P131436	3.9749	1.46977	hsp90a.1	Dr.75834	ENSDART00000004756	NM_131328	Danio rerio heat shock protein 90-alpha 1 (hsp90a.1), mRNA [NM_131328]
A_15_P249061	3.84568	1.46831
A_15_P119512	6.82225	1.46805	lrpap1	Dr.6972		NM_201306	Danio rerio low density lipoprotein receptor-related protein associated protein 1 (lrpap1), mRNA [NM_201306]
A_15_P104342	5.23786	1.46757	hip1	Dr.48111	ENSDART00000014465	NM_001166205	Danio rerio huntingtin interacting protein 1 (hip1), mRNA [NM_001166205]
A_15_P486930	3.49538	1.46633
A_15_P116553	3.18403	1.46592	pald	Dr.119207		NM_198811	Danio rerio paladin (pald), mRNA [NM_198811]
A_15_P108550	4.09722	1.46502	dusp5	Dr.77989	ENSDART00000020249	NM_212565	Danio rerio dual specificity phosphatase 5 (dusp5), mRNA [NM_212565]
A_15_P518352	12.5562	1.46352	wu:fc55f12	Dr.79034		CT623879	CT623879 ZF_mu Danio rerio cDNA clone ZF_mu_68i01 3', mRNA sequence [CT623879]
A_15_P165721	6.18972	1.46338	LOC557824	Dr.91892	ENSDART00000005120	XM_001919922	PREDICTED: Danio rerio Hsc70Cb-like (LOC557824), mRNA [XM_001919922]
A_15_P235391	11.4715	1.46319	ttc14	Dr.87644	ENSDART00000028085	NM_001014314	Danio rerio tetratricopeptide repeat domain 14 (ttc14), mRNA [NM_001014314]
A_15_P113351	3.8664	1.46275	zgc:92326	Dr.78702	ENSDART00000060157	NM_001001817	Danio rerio zgc:92326 (zgc:92326), mRNA [NM_001001817]
A_15_P365380	3.02154	1.46217					Rep: Sialyltransferase 8 - Danio rerio (Zebrafish) (Brachydanio rerio), complete [TC368847]
A_15_P117954	6.14564	1.46157	ahsa1	Dr.119566	ENSDART00000029781	NM_001045091	Danio rerio AHA1, activator of heat shock protein ATPase homolog 1 (yeast) (ahsa1), mRNA [NM_001045091]
A_15_P134156	3.12207	1.46125	LOC100000168	Dr.126006		BC090263	Danio rerio cDNA clone IMAGE:6896133. [BC090263]
A_15_P106638	4.27318	1.45955	pold1	Dr.49022	ENSDART00000055859	NM_001039810	Danio rerio polymerase (DNA directed), delta 1, catalytic subunit (pold1), mRNA [NM_001039810]
A_15_P146381	32.1002	1.45954	ankfy1	Dr.75411	ENSDART00000086537	NM_001102672	Danio rerio ankyrin repeat and FYVE domain containing 1 (ankfy1), mRNA [NM_001102672]
A_15_P181236	4.55363	1.45865
A_15_P101914	3.90636	1.45841	zgc:55843	Dr.132844		NM_214707	Danio rerio zgc:55843 (zgc:55843), mRNA [NM_214707]
A_15_P313431	3.62158	1.45551		Dr.138445		CT628360	CT628360 ZF_mu Danio rerio cDNA clone ZF_mu_65g20 3', mRNA sequence [CT628360]
A_15_P149536	3.5797	1.4537	atp1a2a	Dr.43391	ENSDART00000093298	NM_131683	Danio rerio ATPase, Na+/K+ transporting, alpha 2a polypeptide (atp1a2a), mRNA [NM_131683]
A_15_P109105	3.60642	1.45307	hrasa	Dr.151909	ENSDART00000103608	NM_001017623	Danio rerio v-Ha-ras Harvey rat sarcoma viral oncogene homolog a (hrasa), mRNA [NM_001017623]
A_15_P505337	17.8329	1.4528	fanca	Dr.94439		NM_001040635	Danio rerio Fanconi anemia, complementation group A (fanca), mRNA [NM_001040635]
A_15_P186821	4.44155	1.45193	LOC100331441		ENSDART00000104917	XM_002667475	PREDICTED: Danio rerio hypothetical protein LOC100331441 (LOC100331441), mRNA [XM_002667475]
A_15_P540382	7.41959	1.45033
A_15_P189556	5.62163	1.44974	si:dkey-72l14.9	Dr.4257	ENSDART00000047008	NM_001045211	Danio rerio si:dkey-72l14.9 (si:dkey-72l14.9), mRNA [NM_001045211]
A_15_P114386	4.11332	1.44954	sox4a	Dr.76585		NM_213122	Danio rerio SRY-box containing gene 4a (sox4a), mRNA [NM_213122]
A_15_P106239	4.96702	1.44827	ccnb1	Dr.121261	ENSDART00000056220	NM_131513	Danio rerio cyclin B1 (ccnb1), mRNA [NM_131513]
A_15_P206631	3.18328	1.44786	zgc:65779	Dr.108674	ENSDART00000039055	NM_214750	Danio rerio zgc:65779 (zgc:65779), mRNA [NM_214750]
A_15_P483310	3.93842	1.44781
A_15_P367290	4.21827	1.44777	fut7	Dr.92721	ENSDART00000065818	NM_001037390	Danio rerio fucosyltransferase 7 (alpha (1,3) fucosyltransferase) (fut7), mRNA [NM_001037390]
A_15_P168941	3.80627	1.44749	gmppb	Dr.105356	ENSDART00000002826	NM_001003491	Danio rerio GDP-mannose pyrophosphorylase B (gmppb), mRNA [NM_001003491]
A_15_P121058	3.5885	1.44656	ngf	Dr.76849	ENSDART00000103376	NM_199210	Danio rerio nerve growth factor (beta polypeptide) (ngf), mRNA [NM_199210]
A_15_P141791	4.83321	1.44593	iah1	Dr.84880	ENSDART00000016702	NM_001025469	Danio rerio isoamyl acetate-hydrolyzing esterase 1 homolog (S. cerevisiae) (iah1), mRNA [NM_001025469]
A_15_P532002	3.31335	1.44555					Rep: Seven transmembrane helix receptor - Homo sapiens (Human), partial (8%) [TC418651]
A_15_P202046	3.68159	1.44528	LOC571584	Dr.85136	ENSDART00000082368	XM_695188	PREDICTED: Danio rerio macrophage receptor with collagenous structure-like (LOC571584), mRNA [XM_695188]
A_15_P575292	3.43935	1.44344	arf5	Dr.24221	ENSDART00000103467	NM_199275	Danio rerio ADP-ribosylation factor 5 (arf5), mRNA [NM_199275]
A_15_P114943	3.07694	1.44282	selp	Dr.12252	ENSDART00000061765	GU566727	Novel protein similar to vertebrate selectin L (Lymphocyte adhesion molecule 1) (SELL) Fragment [Source:UniProtKB/TrEMBL;Acc:Q5RI68] [ENSDART00000061765]
A_15_P210776	3.86077	1.44233	zgc:56525	Dr.76623	ENSDART00000032355	BC065624	hypothetical protein LOC393249 [Source:RefSeq peptide;Acc:NP_956573] [ENSDART00000032355]
A_15_P108281	5.76412	1.44183	fdx1b	Dr.90100		NM_001100949	Danio rerio ferredoxin 1b (fdx1b), mRNA [NM_001100949]
A_15_P207891	3.3137	1.43879	rmi1	Dr.83721	ENSDART00000060657	NM_200180	Danio rerio RMI1, RecQ mediated genome instability 1, homolog (S. cerevisiae) (rmi1), mRNA [NM_200180]
A_15_P116563	93.9295	1.43813	adam8a	Dr.86401	ENSDART00000001678	NM_200637	Danio rerio a disintegrin and metalloproteinase domain 8a (adam8a), mRNA [NM_200637]
A_15_P105018	3.01569	1.4373	LOC564564	Dr.107908	ENSDART00000087219	EG582104	AGENCOURT_91895432 NIH_ZGC_28 Danio rerio cDNA clone IMAGE:8801739 5', mRNA sequence [EG582104]
A_15_P101325	8.62388	1.43613	ccnb1	Dr.121261	ENSDART00000056220	NM_131513	Danio rerio cyclin B1 (ccnb1), mRNA [NM_131513]
A_15_P102590	4.0955	1.43586	hsp90a.1	Dr.75834	ENSDART00000004756	NM_131328	Danio rerio heat shock protein 90-alpha 1 (hsp90a.1), mRNA [NM_131328]
A_15_P114927	3.79081	1.43465	ehd1	Dr.36558	ENSDART00000012717	NM_001004578	Danio rerio EH-domain containing 1 (ehd1), mRNA [NM_001004578]
A_15_P105114	7.0143	1.43294	zgc:85975	Dr.76007	ENSDART00000049170	NM_213265	Danio rerio zgc:85975 (zgc:85975), mRNA [NM_213265]
A_15_P520942	3.91083	1.43276	wu:fe05c02	Dr.80640		AW165175	fe05c02.x1 Zebrafish WashU MPIMG EST Danio rerio cDNA clone IMAGE:3737954 3', mRNA sequence [AW165175]
A_15_P108241	3.20484	1.43254	ap3s1	Dr.150249		NM_001005964	Danio rerio adaptor-related protein complex 3, sigma 1 subunit (ap3s1), mRNA [NM_001005964]
A_15_P352625	9.05675	1.43218	zgc:63631	Dr.95613		CF594549	AGENCOURT_15714508 NIH_ZGC_8 Danio rerio cDNA clone IMAGE:7014629 5', mRNA sequence [CF594549]
A_15_P450595	10.7484	1.43212		Dr.132916		AW420413	fj81c06.x1 zebrafish gridded kidney Danio rerio cDNA 3', mRNA sequence [AW420413]
A_15_P119156	6.1557	1.43209	si:dkey-27i16.2	Dr.17225		XM_001344781	PREDICTED: Danio rerio si:dkey-27i16.2 (si:dkey-27i16.2), mRNA [XM_001344781]
A_15_P173701	5.13761	1.43178	zgc:110176	Dr.42995	ENSDART00000129450	NM_001017841	Danio rerio zgc:110176 (zgc:110176), mRNA [NM_001017841]
A_15_P100873	5.45718	1.42975	socs1	Dr.79974	ENSDART00000055537	NM_001003467	Danio rerio suppressor of cytokine signaling 1 (socs1), mRNA [NM_001003467]
A_15_P163476	5.49169	1.42826	zgc:162213	Dr.150856	ENSDART00000110411	NM_001089474	Danio rerio zgc:162213 (zgc:162213), mRNA [NM_001089474]
A_15_P183916	3.63169	1.42738	si:dkey-194e6.1	Dr.82756	ENSDART00000061037	NM_001139458	Danio rerio si:dkey-194e6.1 (si:dkey-194e6.1), mRNA [NM_001139458]
A_15_P113587	6.45711	1.42735	zgc:73056	Dr.81060	ENSDART00000103842	NM_200695	Danio rerio zgc:73056 (zgc:73056), mRNA [NM_200695]
A_15_P266301	3.26491	1.42677		Dr.45432		CT702692	CT702692 ZF_mu Danio rerio cDNA clone ZF_mu_190d02 5', mRNA sequence [CT702692]
A_15_P166691	5.92881	1.42511	psme4b	Dr.75389	ENSDART00000003143	NM_001191020	Danio rerio proteasome (prosome, macropain) activator subunit 4b (psme4b), mRNA [NM_001191020]
A_15_P172781	6.42329	1.42315	zgc:113314	Dr.116460	ENSDART00000101108	NM_001033753	Danio rerio zgc:113314 (zgc:113314), mRNA [NM_001033753]
A_15_P113266	4.12227	1.42064	glrba	Dr.7438		AJ404971	Danio rerio partial mRNA for glycine receptor betaZ subunit (glyR beta gene). [AJ404971]
A_15_P140041	8.14364	1.41818	rhd	Dr.141544	ENSDART00000020663	NM_001024819	Danio rerio Rh blood group, D antigen (rhd), mRNA [NM_001024819]
A_15_P120411	13.6668	1.41591					Rep: type I cytokeratin, enveloping layer, like - Danio rerio, partial (32%) [TC453932]
A_15_P161851	14.1779	1.4142	slc25a15a	Dr.110551		NM_001080638	Danio rerio solute carrier family 25 (mitochondrial carrier; ornithine transporter) member 15a (slc25a15a), nuclear gene encoding mitochondrial protein, mRNA [NM_001080638]
A_15_P428515	3.90285	1.41419
A_15_P170061	3.63613	1.41311	ezh2	Dr.76424	ENSDART00000024722	NM_001077279	Danio rerio enhancer of zeste homolog 2 (Drosophila) (ezh2), mRNA [NM_001077279]
A_15_P411195	3.33373	1.41299	LOC562996		ENSDART00000112127	XM_686359	GB
A_15_P193491	3.16411	1.41295					Rep: Olfactory receptor family 5 subfamily L - Canis familiaris (Dog), partial (8%) [TC407112]
A_15_P443090	15.0976	1.4125		Dr.135682		DR724026	AGENCOURT_55090358 NIH_ZGC_7 Danio rerio cDNA clone IMAGE:7992712 5', mRNA sequence [DR724026]
A_15_P141301	5.39547	1.4124	atp6v1ba	Dr.75462	ENSDART00000007021	NM_182878	Danio rerio ATPase, H+ transporting, lysosomal, V1 subunit B, member a (atp6v1ba), mRNA [NM_182878]
A_15_P116940	4.00679	1.40917	metrnl	Dr.79446	ENSDART00000074430	NM_212985	Danio rerio meteorin, glial cell differentiation regulator-like (metrnl), mRNA [NM_212985]
A_15_P154211	5.91331	1.40858	rrm2	Dr.75098	ENSDART00000112155	NM_131450	Danio rerio ribonucleotide reductase M2 polypeptide (rrm2), mRNA [NM_131450]
A_15_P420265	3.68808	1.40795	tec	Dr.80923		NM_001114743	Danio rerio tec protein tyrosine kinase (tec), mRNA [NM_001114743]
A_15_P187221	3.47514	1.40672	nfe2l1	Dr.79857	ENSDART00000030825	NM_212855	Danio rerio nuclear factor, erythroid derived 2,-like 1 (nfe2l1), mRNA [NM_212855]
A_15_P110720	3.36552	1.40645		Dr.90735		CK397817	AGENCOURT_17390220 NIH_ZGC_4 Danio rerio cDNA clone IMAGE:7118001 5', mRNA sequence [CK397817]
A_15_P116941	4.99878	1.40564	gpx7	Dr.86894	ENSDART00000125273	NM_001020501	Danio rerio glutathione peroxidase 7 (gpx7), mRNA [NM_001020501]
A_15_P101412	5.12733	1.40523	atp6v1ba	Dr.75462	ENSDART00000007021	NM_182878	Danio rerio ATPase, H+ transporting, lysosomal, V1 subunit B, member a (atp6v1ba), mRNA [NM_182878]
A_15_P445790	3.20503	1.40469			ENSDART00000044963	XM_002664212	Novel protein similar to H.sapiens LOXL4, lysyl oxidase-like 4 (LOXL4) Fragment [Source:UniProtKB/TrEMBL;Acc:B8JL32] [ENSDART00000044963]
A_15_P110945	4.80592	1.40348	cyb5r3	Dr.4481	ENSDART00000014153	NM_212685	Danio rerio cytochrome b5 reductase 3 (cyb5r3), mRNA [NM_212685]
A_15_P115426	3.52313	1.40311	umps	Dr.77534	ENSDART00000110245	NM_200174	Danio rerio uridine monophosphate synthetase (umps), mRNA [NM_200174]
A_15_P474880	3.65578	1.4031
A_15_P107857	3.96756	1.40236	irx7	Dr.78562	ENSDART00000011627	NM_131881	Danio rerio iroquois homeobox protein 7 (irx7), mRNA [NM_131881]
A_15_P116212	3.44819	1.40221	p4ha2	Dr.19144	ENSDART00000024137	NM_001007285	Danio rerio procollagen-proline, 2-oxoglutarate 4-dioxygenase (proline 4-hydroxylase), alpha polypeptide 2 (p4ha2), mRNA [NM_001007285]
A_15_P111091	6.04685	1.40201	gale	Dr.32376	ENSDART00000005727	NM_001040299	Danio rerio UDP-galactose-4-epimerase (gale), mRNA [NM_001040299]
A_15_P195006	3.33379	1.40104	pcsk7	Dr.106889	ENSDART00000122582	NM_001083025	Danio rerio proprotein convertase subtilisin/kexin type 7 (pcsk7), mRNA [NM_001083025]
A_15_P162001	4.23569	1.40095	rnd3b	Dr.32839	ENSDART00000122036	NM_001002591	Danio rerio Rho family GTPase 3b (rnd3b), mRNA [NM_001002591]
A_15_P106509	3.26472	1.40088	dixdc1a	Dr.11043	ENSDART00000034324	NM_182884	Danio rerio DIX domain containing 1a (dixdc1a), mRNA [NM_182884]
A_15_P376020	4.72805	1.40074	esama	Dr.107226	ENSDART00000115251	FJ205704	endothelial cell adhesion molecule a [Source:RefSeq peptide;Acc:NP_001108538] [ENSDART00000115251]
A_15_P431040	3.03533	1.40033
A_15_P175674	3.81445	1.39975	itgb1b	Dr.142266	ENSDART00000075261	NM_001034987	Danio rerio integrin, beta 1b (itgb1b), mRNA [NM_001034987]
A_15_P210816	4.61184	1.39948			ENSDART00000115174		T-cell immune regulator 1 [Source:RefSeq peptide;Acc:NP_998234] [ENSDART00000115174]
A_15_P101983	7.55885	1.39948	slc35b1	Dr.36537	ENSDART00000104057	NM_001004583	Danio rerio solute carrier family 35, member B1 (slc35b1), mRNA [NM_001004583]
A_15_P305916	4.59816	1.3993	LOC100334248		ENSDART00000110491	XM_002666115	Rep: Epidermal growth factor receptor kinase substrate 8-like protein 3 (Epidermal growth factor receptor pathway substrate 8-related protein 3) (EPS8-like protein 3). - Takifugu rubripes, partial (46%) [TC380730]
A_15_P258551	3.82107	1.39913	si:ch211-147d7.3	Dr.81742	ENSDART00000032978	NM_001025521	Danio rerio si:ch211-147d7.3 (si:ch211-147d7.3), mRNA [NM_001025521]
A_15_P220851	3.03887	1.39854	kctd16a	Dr.94361	ENSDART00000014411	NM_001037238	Danio rerio potassium channel tetramerisation domain containing 16a (kctd16a), mRNA [NM_001037238]
A_15_P218406	9.94303	1.39841
A_15_P156056	7.11682	1.39695	il21	Dr.110632	ENSDART00000097748	NM_001128574	Danio rerio interleukin-21 (il21), mRNA [NM_001128574]
A_15_P522562	61.7858	1.39673
A_15_P152216	4.35773	1.39614	vox	Dr.82511	ENSDART00000008176	NM_131698	Danio rerio ventral homeobox (vox), mRNA [NM_131698]
A_15_P560997	3.28922	1.39497		Dr.112876		EH442032	FDR103-P00029-DEPE-F_K12 FDR103 Danio rerio cDNA clone FDR103-P00029-BR_K12 5', mRNA sequence [EH442032]
A_15_P367670	3.37296	1.39429	si:ch211-287j19.6	Dr.118699		NM_001045563	Danio rerio si:ch211-287j19.6 (si:ch211-287j19.6), mRNA [NM_001045563]
A_15_P381495	3.20666	1.39366	ppan	Dr.75454	ENSDART00000029387	NM_201463	Danio rerio peter pan homolog (Drosophila) (ppan), mRNA [NM_201463]
A_15_P120264	4.22745	1.39313	pgd	Dr.77295	ENSDART00000123736	NM_213453	Danio rerio phosphogluconate hydrogenase (pgd), transcript variant 1, mRNA [NM_213453]
A_15_P102604	4.15834	1.39308	gmppab	Dr.82480	ENSDART00000032331	NM_200497	Danio rerio GDP-mannose pyrophosphorylase Ab (gmppab), mRNA [NM_200497]
A_15_P174391	3.84045	1.3924	fut7	Dr.92721	ENSDART00000065818	NM_001037390	Danio rerio fucosyltransferase 7 (alpha (1,3) fucosyltransferase) (fut7), mRNA [NM_001037390]
A_15_P108284	3.36858	1.39059	zgc:55891	Dr.3804	ENSDART00000115174	NM_213069	Danio rerio zgc:55891 (zgc:55891), mRNA [NM_213069]
A_15_P537827	7.04696	1.38994					Rep: Slc34a2b protein - Danio rerio (Zebrafish) (Brachydanio rerio), partial (6%) [TC450280]
A_15_P102750	3.51953	1.3892	zgc:91909	Dr.32183	ENSDART00000004065	NM_001002178	Danio rerio zgc:91909 (zgc:91909), mRNA [NM_001002178]
A_15_P111360	3.0469	1.38747	pim1	Dr.78102	ENSDART00000081985	NM_131539	Danio rerio pim-1 oncogene (pim1), mRNA [NM_131539]
A_15_P100117	3.5873	1.38739		Dr.14217		BI846649	fq81g08.x1 Zebrafish neuronal Danio rerio cDNA clone IMAGE:4886607 3', mRNA sequence [BI846649]
A_15_P104742	4.61448	1.38714	rp2	Dr.80773	ENSDART00000065117	NM_213446	Danio rerio retinitis pigmentosa 2 (X-linked recessive) (rp2), mRNA [NM_213446]
A_15_P178222	8.37218	1.38709				BC134122	Danio rerio cDNA clone IMAGE:7402289, **** WARNING: chimeric clone ****. [BC134122]
A_15_P287171	4.90693	1.38656	tomm20a	Dr.76411	ENSDART00000028457	NM_213036	Danio rerio translocase of outer mitochondrial membrane 20 homolog a (yeast) (tomm20a), nuclear gene encoding mitochondrial protein, mRNA [NM_213036]
A_15_P304506	4.82327	1.38449	LOC563796		ENSDART00000115293
A_15_P116355	4.74827	1.38445	atp6v1al	Dr.105663	ENSDART00000049003	NM_201135	Danio rerio ATPase, H+ transporting, lysosomal V1 subunit A, like (atp6v1al), mRNA [NM_201135]
A_15_P109607	4.04563	1.38295			ENSDART00000110527		activator of 90 kDa heat shock protein ATPase homolog 1 [Source:RefSeq peptide;Acc:NP_997767] [ENSDART00000110527]
A_15_P184471	3.05195	1.38255	si:dkey-11e23.5	Dr.18195	ENSDART00000046042	BC129042	hypothetical protein LOC336888 [Source:RefSeq peptide;Acc:NP_001038220] [ENSDART00000046042]
A_15_P103851	4.89644	1.38254	zgc:91940	Dr.152132	ENSDART00000105562	NM_001002669	Danio rerio zgc:91940 (zgc:91940), mRNA [NM_001002669]
A_15_P135121	4.88232	1.38117	LOC100331324		ENSDART00000077924	XM_002667058	Rep: caspase 3, apoptosis-related cysteine protease - Danio rerio, partial (21%) [TC378029]
A_15_P166861	5.21929	1.38115	hoxb8b	Dr.132197	ENSDART00000076154	NM_131181	Danio rerio homeo box B8b (hoxb8b), mRNA [NM_131181]
A_15_P311101	12.4233	1.38058		Dr.90449		EH453265	FDR103-P00060-DEPE-F_J14 FDR103 Danio rerio cDNA clone FDR103-P00060-BR_J14 5', mRNA sequence [EH453265]
A_15_P102132	4.19195	1.3802	zgc:55418	Dr.150659	ENSDART00000089546	NM_199859	Danio rerio zgc:55418 (zgc:55418), mRNA [NM_199859]
A_15_P367420	6.41391	1.38007	gpx7	Dr.86894	ENSDART00000125273	NM_001020501	Danio rerio glutathione peroxidase 7 (gpx7), mRNA [NM_001020501]
A_15_P114790	7.43901	1.37995	ahsa1	Dr.119566	ENSDART00000029781	NM_001045091	Danio rerio AHA1, activator of heat shock protein ATPase homolog 1 (yeast) (ahsa1), mRNA [NM_001045091]
A_15_P207901	5.35173	1.37908	gmfg	Dr.86930		NM_001040047	Danio rerio glia maturation factor, gamma (gmfg), mRNA [NM_001040047]
A_15_P533762	6.36978	1.379
A_15_P164156	3.87276	1.37849	mypt2	Dr.132394	ENSDART00000074256	NM_001077579	Danio rerio myosin phosphatase, target subunit 2 (mypt2), mRNA [NM_001077579]
A_15_P111309	5.87223	1.37704	zgc:123194	Dr.52550	ENSDART00000129104	NM_001037410	Danio rerio zgc:123194 (zgc:123194), mRNA [NM_001037410]
A_15_P109979	3.67969	1.3763	zgc:64051	Dr.86328	ENSDART00000098571	NM_200371	Danio rerio zgc:64051 (zgc:64051), mRNA [NM_200371]
A_15_P153011	7.76754	1.37612	cd276	Dr.110589		NM_001080622	Danio rerio CD276 molecule (cd276), mRNA [NM_001080622]
A_15_P116041	4.3434	1.37575	LOC793701	Dr.90630	ENSDART00000112152	CK363478	AGENCOURT_17170774 NIH_ZGC_4 Danio rerio cDNA clone IMAGE:7086733 5', mRNA sequence [CK363478]
A_15_P110005	3.20839	1.37555	zgc:110380	Dr.13267	ENSDART00000051489	NM_001017660	Danio rerio zgc:110380 (zgc:110380), mRNA [NM_001017660]
A_15_P452840	6.69347	1.3753		Dr.122310		CT669964	CT669964 ZF_mu Danio rerio cDNA clone ZF_mu_122e18 3', mRNA sequence [CT669964]
A_15_P586372	3.04736	1.3747		Dr.124951	ENSDART00000085865	EG575120	stromal interaction molecule 1 [Source:RefSeq peptide;Acc:NP_001038264] [ENSDART00000085865]
A_15_P103128	3.46987	1.37463	mettl2a	Dr.83553	ENSDART00000123938	NM_001017902	Danio rerio methyltransferase like 2A (mettl2a), mRNA [NM_001017902]
A_15_P109676	5.25148	1.37442	fhl3	Dr.155754	ENSDART00000050173	CT725750	CT725750 ZF_mu Danio rerio cDNA clone ZF_mu_216e18 5', mRNA sequence [CT725750]
A_15_P363845	3.07133	1.37352		Dr.40668	ENSDART00000097452	XR_029231	Si:dkey-172m14.1 protein Fragment [Source:UniProtKB/TrEMBL;Acc:Q08C63] [ENSDART00000097452]
A_15_P101042	4.54386	1.37349	pmm2	Dr.84479	ENSDART00000054848	NM_200084	Danio rerio phosphomannomutase 2 (pmm2), mRNA [NM_200084]
A_15_P103858	5.65611	1.37275					Rep: Septin - Gallus gallus (Chicken), partial (59%) [TC442339]
A_15_P544537	4.89837	1.37271					Rep: E3 ubiquitin-protein ligase TRAF7 (TNF receptor- associated factor 7) (RING finger and WD repeat domain protein 1) (RING finger protein 119). - Takifugu rubripes, partial (94%) [TC366506]
A_15_P111729	5.83565	1.37231	zgc:63514	Dr.4097		BC061449	Danio rerio zgc:63514, mRNA (cDNA clone MGC:63514 IMAGE:2643344), complete cds. [BC061449]
A_15_P319836	5.456	1.37128		Dr.133645		EB911954	10055705 ZF31 Danio rerio cDNA clone 3263102, mRNA sequence [EB911954]
A_15_P104247	4.01762	1.37055	zgc:77891	Dr.78475	ENSDART00000041504	NM_205693	Danio rerio zgc:77891 (zgc:77891), mRNA [NM_205693]
A_15_P106477	8.19262	1.36923	cplx2l	Dr.35716	ENSDART00000003825	NM_001002459	Danio rerio complexin 2, like (cplx2l), mRNA [NM_001002459]
A_15_P483255	3.48276	1.36917
A_15_P107877	13.2223	1.36901	tubb5	Dr.35891	ENSDART00000055380	NM_198818	Danio rerio tubulin, beta 5 (tubb5), mRNA [NM_198818]
A_15_P597857	4.11398	1.369				XM_001338784	Rep: Chromosome 2 SCAF14695, whole genome shotgun sequence - Tetraodon nigroviridis (Green puffer), partial (70%) [TC382856]
A_15_P102603	20.6732	1.36739	arl3l2	Dr.81947	ENSDART00000021346	NM_200719	Danio rerio ADP-ribosylation factor-like 3, like 2 (arl3l2), mRNA [NM_200719]
A_15_P150626	5.82079	1.36643	rac2	Dr.75565	ENSDART00000123619	NM_001002061	Danio rerio ras-related C3 botulinum toxin substrate 2 (rho family, small GTP binding protein Rac2) (rac2), mRNA [NM_001002061]
A_15_P475475	4.38137	1.36607	hsp90a.2	Dr.132281	ENSDART00000023550	NM_001045073	Danio rerio heat shock protein 90-alpha 2 (hsp90a.2), mRNA [NM_001045073]
A_15_P186992	3.28442	1.36529	metrnl	Dr.79446	ENSDART00000074430	NM_212985	Danio rerio meteorin, glial cell differentiation regulator-like (metrnl), mRNA [NM_212985]
A_15_P116103	4.21891	1.36466	zgc:91984	Dr.32169	ENSDART00000053095	NM_001002228	Danio rerio zgc:91984 (zgc:91984), mRNA [NM_001002228]
A_15_P320216	4.34325	1.36382
A_15_P108087	4.96292	1.36332	psmd8		ENSDART00000005431		26S proteasome non-ATPase regulatory subunit 8 [Source:RefSeq peptide;Acc:NP_001002131] [ENSDART00000005431]
A_15_P116177	3.57902	1.36277	zgc:92804	Dr.106742		NM_001007303	Danio rerio zgc:92804 (zgc:92804), mRNA [NM_001007303]
A_15_P519047	4.70439	1.362		Dr.79433		CT703369	CT703369 ZF_mu Danio rerio cDNA clone ZF_mu_171l09 3', mRNA sequence [CT703369]
A_15_P102787	5.93945	1.36188		Dr.107796		EX155213	DR_UNI_FL07_C06_R adult testis full-length (TLL) Danio rerio cDNA clone DR_ATE_FL01_H08 3', mRNA sequence [EX155213]
A_15_P105234	3.24369	1.3618	zgc:113183	Dr.3950	ENSDART00000091409	NM_001020774	Danio rerio zgc:113183 (zgc:113183), mRNA [NM_001020774]
A_15_P339915	9.91557	1.36107
A_15_P110560	3.23673	1.36032	stx5a	Dr.31674	ENSDART00000037749	NM_001002333	Danio rerio syntaxin 5A (stx5a), mRNA [NM_001002333]
A_15_P396345	4.64582	1.35939		Dr.83949		CT605439	CT605439 ZF_mu Danio rerio cDNA clone ZF_mu_176e02 5', mRNA sequence [CT605439]
A_15_P426195	3.14001	1.35922		Dr.129166		CT597504	CT597504 ZF_mu Danio rerio cDNA clone ZF_mu_85l08 3', mRNA sequence [CT597504]
A_15_P306791	12.6125	1.35832
A_15_P154846	3.35556	1.3575				XM_002661089	GB
A_15_P102758	3.58223	1.35667	kin	Dr.32933	ENSDART00000078529	NM_001030086	Danio rerio KIN, antigenic determinant of recA protein homolog (mouse) (kin), mRNA [NM_001030086]
A_15_P116735	3.27529	1.3566	g3bp1	Dr.7036	ENSDART00000018651	NM_199956	Danio rerio GTPase activating protein (SH3 domain) binding protein 1 (g3bp1), mRNA [NM_199956]
A_15_P101027	3.20035	1.356	ublcp1	Dr.122081	ENSDART00000065341	NM_001002319	Danio rerio ubiquitin-like domain containing CTD phosphatase 1 (ublcp1), transcript variant 1, mRNA [NM_001002319]
A_15_P331634	6.12021	1.35559
A_15_P113327	3.59151	1.3552	bbs7	Dr.83295	ENSDART00000083833	NM_001077145	Danio rerio Bardet-Biedl syndrome 7 (bbs7), mRNA [NM_001077145]
A_15_P119240	3.54965	1.35518	zgc:100919	Dr.77360	ENSDART00000032498	NM_001002748	Danio rerio zgc:100919 (zgc:100919), mRNA [NM_001002748]
A_15_P431420	13.1055	1.35489					Rep: GABA receptor alpha 6 subunit - Danio rerio, partial (6%) [TC412548]
A_15_P306216	10.9299	1.35439
A_15_P341550	54.2978	1.3541
A_15_P113225	3.00145	1.3541	rad51	Dr.1514	ENSDART00000060706	NM_213206	Danio rerio RAD51 homolog (RecA homolog, E. coli) (S. cerevisiae) (rad51), mRNA [NM_213206]
A_15_P103497	18.6709	1.35323	sypl2b	Dr.22923	ENSDART00000000744	NM_212669	Danio rerio synaptophysin-like 2b (sypl2b), mRNA [NM_212669]
A_15_P104163	6.40909	1.35304	mmp14a	Dr.29852	ENSDART00000005884	NM_194416	Danio rerio matrix metalloproteinase 14a (membrane-inserted) (mmp14a), mRNA [NM_194416]
A_15_P212771	3.19835	1.35296	mos	Dr.12572	ENSDART00000101724	NM_205580	Danio rerio v-mos Moloney murine sarcoma viral oncogene homolog (mos), mRNA [NM_205580]
A_15_P507547	5.19173	1.35288	ap3s1	Dr.150249		NM_001005964	Danio rerio adaptor-related protein complex 3, sigma 1 subunit (ap3s1), mRNA [NM_001005964]
A_15_P345785	3.1597	1.35228
A_15_P221636	31.5028	1.35145
A_15_P561812	8.83874	1.35077					Rep: Predicted protein - Monosiga brevicollis MX1, partial (3%) [TC428213]
A_15_P367530	4.1084	1.35065	taldo1	Dr.152146	ENSDART00000021644	NM_199687	Danio rerio transaldolase 1 (taldo1), transcript variant 1, mRNA [NM_199687]
A_15_P190206	3.27859	1.35031			ENSDART00000056885		dihydropyrimidinase-like 2 [Source:HGNC Symbol;Acc:3014] [ENSDART00000056885]
A_15_P335770	3.34292	1.34929	asph	Dr.150233		CT663842	CT663842 ZF_mu Danio rerio cDNA clone ZF_mu_5j14 5', mRNA sequence [CT663842]
A_15_P101154	3.09388	1.34822	cdc42l	Dr.1474	ENSDART00000058737	BC048035	cell division control protein 42 homolog [Source:RefSeq peptide;Acc:NP_956159] [ENSDART00000058737]
A_15_P194096	3.58744	1.34633	wdhd1	Dr.52170	ENSDART00000002176	NM_001002726	Danio rerio WD repeat and HMG-box DNA binding protein 1 (wdhd1), mRNA [NM_001002726]
A_15_P108645	10.8433	1.34631	raver2		ENSDART00000111837		Ribonucleoprotein PTB-binding 2 Fragment [Source:UniProtKB/TrEMBL;Acc:B7TXW9] [ENSDART00000111837]
A_15_P113821	7.71338	1.34587	cish	Dr.74191	ENSDART00000084861	NM_001076617	Danio rerio cytokine inducible SH2-containing protein (cish), mRNA [NM_001076617]
A_15_P202041	3.74805	1.34536	eng1a	Dr.75072	ENSDART00000012506	NM_131045	Danio rerio engrailed 1a (eng1a), mRNA [NM_131045]
A_15_P376415	3.42888	1.3445					Rep: Zinc finger protein 469 - Gallus gallus, partial (5%) [TC410755]
A_15_P195516	5.12797	1.34386	haus6	Dr.75979	ENSDART00000098503	NM_001079974	Danio rerio HAUS augmin-like complex, subunit 6 (haus6), mRNA [NM_001079974]
A_15_P381565	4.92259	1.34289	tram2	Dr.132196	ENSDART00000043938	NM_213071	Danio rerio translocation associated membrane protein 2 (tram2), transcript variant 2, mRNA [NM_213071]
A_15_P556427	19.3968	1.34288		Dr.110270		CT705470	CT705470 ZF_mu Danio rerio cDNA clone ZF_mu_263j11 3', mRNA sequence [CT705470]
A_15_P104978	4.92267	1.34283	bcl7ba	Dr.76430	ENSDART00000099819	NM_213165	Danio rerio B-cell CLL/lymphoma 7B, a (bcl7ba), mRNA [NM_213165]
A_15_P510892	5.97818	1.34282
A_15_P102920	3.30873	1.34201					Rep: Polo-like kinase - Danio rerio (Zebrafish) (Brachydanio rerio), complete [TC383665]
A_15_P475465	5.32104	1.34191					Rep: Yarrowia lipolytica chromosome B of strain CLIB122 of Yarrowia lipolytica - Yarrowia lipolytica (Candida lipolytica), partial (4%) [TC420980]
A_15_P119797	3.21921	1.34174	egln1	Dr.32117	ENSDART00000024296	NM_001002595	Danio rerio egl nine homolog 1 (C. elegans) (egln1), mRNA [NM_001002595]
A_15_P509552	3.68773	1.34174
A_15_P157136	4.76989	1.34165	LOC567594	Dr.135599	ENSDART00000066556	XM_690895	PREDICTED: Danio rerio CG050 protein-like (LOC567594), mRNA [XM_690895]
A_15_P303446	5.05398	1.3407			ENSDART00000065862		formin binding protein 1 [Source:HGNC Symbol;Acc:17069] [ENSDART00000065862]
A_15_P101724	4.42478	1.33965	si:dkey-9a20.6	Dr.82226	ENSDART00000052552	NM_001045006	Danio rerio si:dkey-9a20.6 (si:dkey-9a20.6), mRNA [NM_001045006]
A_15_P102773	6.90047	1.33962	rcc1	Dr.77012	ENSDART00000054026	NM_213178	Danio rerio regulator of chromosome condensation 1 (rcc1), mRNA [NM_213178]
A_15_P194251	6.12664	1.33947	slc22a7b	Dr.118849		NM_200349	Danio rerio solute carrier family 22 (organic anion transporter), member 7b (slc22a7b), mRNA [NM_200349]
A_15_P445365	4.45143	1.33642			ENSDART00000046961	XM_002660615	GB
A_15_P106173	3.41471	1.33637	fkbp10	Dr.76253	ENSDART00000066367	BC045938	peptidyl-prolyl cis-trans isomerase FKBP10 [Source:RefSeq peptide;Acc:NP_001122138] [ENSDART00000066367]
A_15_P155251	10.4033	1.33617	si:ch1073-210b3.1	Dr.83114	ENSDART00000047843	BC067712	LOC407674 protein Fragment [Source:UniProtKB/TrEMBL;Acc:Q6NW61] [ENSDART00000047843]
A_15_P156436	3.89208	1.33553	enkur	Dr.14980	ENSDART00000042478	BC049447	C10orf63 protein Fragment [Source:UniProtKB/TrEMBL;Acc:Q7ZWE8] [ENSDART00000042478]
A_15_P562522	6.76162	1.33485	tnfaip8l2b	Dr.88310	ENSDART00000067854	NM_200374	Danio rerio tumor necrosis factor, alpha-induced protein 8, like 2b (tnfaip8l2b), mRNA [NM_200374]
A_15_P110420	4.00354	1.33339	ergic3	Dr.75394	ENSDART00000055511	NM_201015	Danio rerio ERGIC and golgi 3 (ergic3), transcript variant 2, mRNA [NM_201015]
A_15_P470451	13.5631	1.33314
A_15_P149416	3.27959	1.33258	zgc:153343	Dr.79007	ENSDART00000114901	NM_001077553	Danio rerio zgc:153343 (zgc:153343), mRNA [NM_001077553]
A_15_P270011	3.06394	1.33226	LOC566196	Dr.118094	ENSDART00000122848	XM_689466	PREDICTED: Danio rerio diaphanous homolog 1-like (LOC566196), mRNA [XM_689466]
A_15_P203886	7.36048	1.33128	leprel2	Dr.156860		BC090797	Danio rerio leprecan-like 2, mRNA (cDNA clone IMAGE:7148335), partial cds. [BC090797]
A_15_P118844	3.63853	1.33112	tomm40l	Dr.84273	ENSDART00000053325	NM_212959	Danio rerio translocase of outer mitochondrial membrane 40 homolog, like (tomm40l), nuclear gene encoding mitochondrial protein, mRNA [NM_212959]
A_15_P116746	5.8505	1.33016	capn3	Dr.36430	ENSDART00000103468	NM_001004571	Danio rerio calpain 3, (p94) (capn3), mRNA [NM_001004571]
A_15_P159641	3.33673	1.32956	sema3c		ENSDART00000002104	XM_687755	Semaphorin 3C Fragment [Source:UniProtKB/TrEMBL;Acc:Q5ID25] [ENSDART00000002104]
A_15_P348685	4.3837	1.32879	mlec		ENSDART00000083068		Malectin Precursor [Source:UniProtKB/Swiss-Prot;Acc:A9C3P0] [ENSDART00000083068]
A_15_P112285	3.97234	1.3282	wdr3	Dr.132361	ENSDART00000003648	NM_198873	Danio rerio WD repeat domain 3 (wdr3), mRNA [NM_198873]
A_15_P264106	5.61152	1.32795	LOC100003669	Dr.35698		BC067691	Danio rerio cDNA clone IMAGE:6960063, partial cds. [BC067691]
A_15_P108727	12.4864	1.32542		Dr.78245		BC068409	Danio rerio cDNA clone IMAGE:6964831, partial cds. [BC068409]
A_15_P120202	4.17076	1.3254	sh3gl2	Dr.96738	ENSDART00000090611	NM_201116	Danio rerio SH3-domain GRB2-like 2 (sh3gl2), mRNA [NM_201116]
A_15_P414155	3.13723	1.32452		Dr.128747		CT695231	CT695231 ZF_mu Danio rerio cDNA clone ZF_mu_154l19 3', mRNA sequence [CT695231]
A_15_P195676	5.17278	1.32443	entpd1	Dr.77868	ENSDART00000066257	NM_001003545	Danio rerio ectonucleoside triphosphate diphosphohydrolase 1 (entpd1), mRNA [NM_001003545]
A_15_P114056	7.86651	1.32397	pgm3	Dr.37649	ENSDART00000039987	NM_001007053	Danio rerio phosphoglucomutase 3 (pgm3), mRNA [NM_001007053]
A_15_P115914	3.46055	1.32392	rps6ka1	Dr.104270	ENSDART00000044378	NM_001077775	Danio rerio ribosomal protein S6 kinase a, polypeptide 1 (rps6ka1), mRNA [NM_001077775]
A_15_P322966	3.22927	1.32391	pcna	Dr.35605	ENSDART00000076304	NM_131404	Danio rerio proliferating cell nuclear antigen (pcna), mRNA [NM_131404]
A_15_P496367	6.53105	1.32322	pelo	Dr.75205	ENSDART00000077829	NM_201136	Danio rerio pelota homolog (Drosophila) (pelo), mRNA [NM_201136]
A_15_P106054	4.65508	1.32283	rac2	Dr.75565	ENSDART00000055407	NM_001002061	Danio rerio ras-related C3 botulinum toxin substrate 2 (rho family, small GTP binding protein Rac2) (rac2), mRNA [NM_001002061]
A_15_P113178	3.12112	1.32276	lasp1	Dr.77581	ENSDART00000051807	NM_212636	Danio rerio LIM and SH3 protein 1 (lasp1), mRNA [NM_212636]
A_15_P414880	10.6551	1.32178
A_15_P101199	3.4145	1.32139		Dr.90086		CK027216	AGENCOURT_16625679 NIH_ZGC_7 Danio rerio cDNA clone IMAGE:7054306 5', mRNA sequence [CK027216]
A_15_P548887	3.34864	1.32131				XM_001336787	GB
A_15_P257481	3.44372	1.32131	mpeg1		ENSDART00000077637		macrophage expressed 1 [Source:RefSeq peptide;Acc:NP_997902] [ENSDART00000077637]
A_15_P147911	5.00824	1.32043	syngr2a	Dr.74587		NM_001080585	Danio rerio synaptogyrin 2a (syngr2a), mRNA [NM_001080585]
A_15_P486750	4.31011	1.32006	camk2g2			XM_001332303	PREDICTED: Danio rerio calcium/calmodulin-dependent protein kinase (CaM kinase) II gamma 2, transcript variant 2 (camk2g2), mRNA [XM_001332303]
A_15_P105339	7.89233	1.31977	cotl1	Dr.1242	ENSDART00000032151	NM_200012	Danio rerio coactosin-like 1 (Dictyostelium) (cotl1), mRNA [NM_200012]
A_15_P112067	3.17829	1.31972	cutl1	Dr.34080	ENSDART00000063329	NM_001003514	Danio rerio cut-like 1 (Drosophila) (cutl1), mRNA [NM_001003514]
A_15_P194696	3.76209	1.31947	sptlc2	Dr.82411	ENSDART00000020920	NM_001020619	Danio rerio serine palmitoyltransferase, long chain base subunit 2 (sptlc2), mRNA [NM_001020619]
A_15_P581817	3.42482	1.31925					Rep: Keratin, type I cytoskeletal 18 (Cytokeratin-18) (CK-18) (Keratin-18) (K18) (Dorsal aorta proneprin kinesin-1) (DreK18). - Danio rerio, partial (34%) [TC385842]
A_15_P145091	4.45818	1.319		Dr.17740	ENSDART00000074217	BC096933	LOC570355 protein Fragment [Source:UniProtKB/TrEMBL;Acc:Q4V9E5] [ENSDART00000074217]
A_15_P102084	6.01238	1.31876	coro1a	Dr.9515	ENSDART00000076830	NM_201114	Danio rerio coronin, actin binding protein, 1A (coro1a), mRNA [NM_201114]
A_15_P384060	18.9295	1.31853
A_15_P117903	3.28652	1.31832	tspan7	Dr.75189	ENSDART00000016002	NM_214774	Danio rerio tetraspanin 7 (tspan7), mRNA [NM_214774]
A_15_P101452	3.94495	1.31752	npm1	Dr.43659	ENSDART00000129634	NM_199428	Danio rerio nucleophosmin 1 (npm1), mRNA [NM_199428]
A_15_P134496	6.9459	1.31743	irx1a	Dr.83685	ENSDART00000006726	NM_207184	Danio rerio iroquois homeobox protein 1, a (irx1a), transcript variant 1, mRNA [NM_207184]
A_15_P320056	3.38454	1.31697
A_15_P100780	3.26844	1.3165	zgc:56200	Dr.81740	ENSDART00000034020	NM_199539	Danio rerio zgc:56200 (zgc:56200), mRNA [NM_199539]
A_15_P259416	3.13607	1.3164			ENSDART00000114709		zgc:158260 (zgc:158260), mRNA [Source:RefSeq DNA;Acc:NM_001080053] [ENSDART00000114709]
A_15_P100598	4.67736	1.31613	ppt1	Dr.80819		NM_213339	Danio rerio palmitoyl-protein thioesterase 1 (ceroid-lipofuscinosis, neuronal 1, infantile) (ppt1), mRNA [NM_213339]
A_15_P366105	3.56693	1.31588	zgc:113106	Dr.150688		NM_001017876	Danio rerio zgc:113106 (zgc:113106), mRNA [NM_001017876]
A_15_P144041	32.6904	1.31573	zgc:153610	Dr.36660	ENSDART00000052773	NM_001076730	Danio rerio zgc:153610 (zgc:153610), mRNA [NM_001076730]
A_15_P340865	3.06318	1.31571					Rep: U88 - Human herpesvirus 6, partial (11%) [TC406775]
A_15_P110489	3.08357	1.31533	xpo6	Dr.78887		NM_194374	Danio rerio exportin 6 (xpo6), mRNA [NM_194374]
A_15_P120105	4.67715	1.31503	cd81	Dr.75855	ENSDART00000052383	NM_131518	Danio rerio CD81 antigen (cd81), mRNA [NM_131518]
A_15_P108675	23.3892	1.31499	LOC100003130	Dr.44415		XM_001342724	PREDICTED: Danio rerio hypothetical LOC100003130 (LOC100003130), mRNA [XM_001342724]
A_15_P304016	4.98335	1.31381	nudt5	Dr.78064	ENSDART00000109252	NM_001002086	Danio rerio nudix (nucleoside diphosphate linked moiety X)-type motif 5 (nudt5), mRNA [NM_001002086]
A_15_P382690	3.31634	1.31377					Rep: Chromosome 6 SCAF15017, whole genome shotgun sequence - Tetraodon nigroviridis (Green puffer), partial (52%) [TC444528]
A_15_P162961	3.00627	1.31342	golim4b	Dr.90259	ENSDART00000002510	NM_001014349	Danio rerio golgi integral membrane protein 4b (golim4b), mRNA [NM_001014349]
A_15_P272851	4.76719	1.31316
A_15_P504832	3.42811	1.31301	eif4a1a	Dr.75120	ENSDART00000058913	NM_198366	Danio rerio eukaryotic translation initiation factor 4A, isoform 1A (eif4a1a), mRNA [NM_198366]
A_15_P208966	4.77995	1.31265			ENSDART00000097845		geranylgeranyl pyrophosphate synthase [Source:RefSeq peptide;Acc:NP_956329] [ENSDART00000097845]
A_15_P120248	3.97671	1.31216	pelo	Dr.75205	ENSDART00000077829	NM_201136	Danio rerio pelota homolog (Drosophila) (pelo), mRNA [NM_201136]
A_15_P194331	9.32053	1.31207	ppih	Dr.18161	ENSDART00000060880	NM_001009902	Danio rerio peptidylprolyl isomerase H (cyclophilin H) (ppih), transcript variant 1, mRNA [NM_001009902]
A_15_P174161	4.27623	1.31169	spag1	Dr.78519	ENSDART00000130537	NM_001089406	Danio rerio sperm associated antigen 1 (spag1), mRNA [NM_001089406]
A_15_P192881	3.0129	1.31129	nucb1	Dr.80015	ENSDART00000077089	NM_001045463	Danio rerio nucleobindin 1 (nucb1), mRNA [NM_001045463]
A_15_P113328	3.01561	1.31096	abcf2	Dr.104616	ENSDART00000125981	NM_201315	Danio rerio ATP-binding cassette, sub-family F (GCN20), member 2 (abcf2), nuclear gene encoding mitochondrial protein, mRNA [NM_201315]
A_15_P419825	18.4547	1.31088
A_15_P103706	3.99605	1.31078	aldh1a2	Dr.5206	ENSDART00000075519	NM_131850	Danio rerio aldehyde dehydrogenase 1 family, member A2 (aldh1a2), mRNA [NM_131850]
A_15_P332139	3.33426	1.3097	rcn1	Dr.41005	ENSDART00000102363	BC049329	FDR103-P00052-DEPE-F_B11 FDR103 Danio rerio cDNA clone FDR103-P00052-BR_B11 5', mRNA sequence [EH450175]
A_15_P142561	3.87456	1.30967	zgc:123299	Dr.156900		NM_001037418	Danio rerio zgc:123299 (zgc:123299), mRNA [NM_001037418]
A_15_P292101	3.32301	1.30899					Rep: Prolipoprotein diacylglyceryl transferase - Helicobacter hepaticus, partial (7%) [TC454779]
A_15_P345590	15.5945	1.308
A_15_P120146	5.5888	1.30797			ENSDART00000074689	XM_001923538	Novel protein (Im:6912504) Fragment [Source:UniProtKB/TrEMBL;Acc:B8A661] [ENSDART00000074689]
A_15_P102384	4.49095	1.30718	rhogc	Dr.1709	ENSDART00000031270	NM_199692	Danio rerio ras homolog gene family, member Gc (rhogc), mRNA [NM_199692]
A_15_P120866	15.0527	1.30717	zgc:110231	Dr.83513	ENSDART00000014915	NM_001020576	Danio rerio zgc:110231 (zgc:110231), mRNA [NM_001020576]
A_15_P408365	3.64734	1.30713	zgc:64051	Dr.86328	ENSDART00000098571	NM_200371	Danio rerio zgc:64051 (zgc:64051), mRNA [NM_200371]
A_15_P113720	6.67193	1.30623	ssrp1a	Dr.75223	ENSDART00000106155	NM_212802	Danio rerio structure specific recognition protein 1a (ssrp1a), mRNA [NM_212802]
A_15_P427760	21.9083	1.30514	dgcr8	Dr.78349		NM_001122749	Danio rerio DiGeorge syndrome critical region gene 8 (dgcr8), mRNA [NM_001122749]
A_15_P521427	5.28323	1.30486			ENSDART00000073595		large neutral amino acids transporter small subunit 1 [Source:RefSeq peptide;Acc:NP_001121830] [ENSDART00000073595]
A_15_P130722	6.15392	1.30383	cyp1c1	Dr.83194	ENSDART00000123422	NM_001020610	Danio rerio cytochrome P450, family 1, subfamily C, polypeptide 1 (cyp1c1), mRNA [NM_001020610]
A_15_P106067	4.55665	1.30359	zgc:77033	Dr.23613	ENSDART00000009076	NM_213306	Danio rerio zgc:77033 (zgc:77033), mRNA [NM_213306]
A_15_P585487	16.3375	1.30337		Dr.124732	ENSDART00000061301	CK236748	AGENCOURT_16980108 NCI_CGAP_ZKid1 Danio rerio cDNA clone IMAGE:7067787 5', mRNA sequence [CK236748]
A_15_P323506	5.94725	1.30299	si:ch73-257c13.3		ENSDART00000101887		Novel protein similar to vertebrate osteopetrosis associated transmembrane protein 1 (OSTM1) Fragment [Source:UniProtKB/TrEMBL;Acc:A8BA29] [ENSDART00000101887]
A_15_P556172	5.51879	1.30227		Dr.109962		CN331182	AGENCOURT_21611707 NIH_ZGC_19 Danio rerio cDNA clone IMAGE:7253659 5', mRNA sequence [CN331182]
A_15_P143816	3.20095	1.30142	rcn1		ENSDART00000102363	XM_686046	Rep: Reticulocalbin-1 precursor. - Takifugu rubripes, partial (77%) [TC399535]
A_15_P271416	4.32602	1.30133	si:ch211-11k18.4		ENSDART00000121613	XM_702892	Rep: ADP-ribose pyrophosphatase, mitochondrial precursor (ADP-ribose diphosphatase) (Adenosine diphosphoribose pyrophosphatase) (ADPR-PPase) (ADP-ribose phosphohydrolase) (Nucleoside diphosphate- linked moiety X motif 9) (Nudix motif 9). - Takifugu rubripes, partial (47%) [TC377622]
A_15_P255411	4.49243	1.30128		Dr.126969		CT594591	CT594591 ZF_mu Danio rerio cDNA clone ZF_mu_36o08 5', mRNA sequence [CT594591]
A_15_P207651	3.21561	1.30105	elovl1b	Dr.80539	ENSDART00000081216	NM_213416	Danio rerio elongation of very long chain fatty acids (FEN1/Elo2, SUR4/Elo3, yeast)-like 1b (elovl1b), mRNA [NM_213416]
A_15_P506302	5.94161	1.30097
A_15_P105456	3.17213	1.30081	nsmce4a	Dr.88456	ENSDART00000039028	NM_001020523	Danio rerio non-SMC element 4 homolog A (S. cerevisiae) (nsmce4a), mRNA [NM_001020523]
A_15_P170446	3.23796	1.30026	eif4g2a	Dr.29749	ENSDART00000027616	NM_001014289	Danio rerio eukaryotic translation initiation factor 4, gamma 2a (eif4g2a), mRNA [NM_001014289]
A_15_P102323	5.53928	1.30004	ddx39b	Dr.75872	ENSDART00000019957	NM_212977	Danio rerio DEAD (Asp-Glu-Ala-Asp) box polypeptide 39b (ddx39b), mRNA [NM_212977]
A_15_P110826	4.79762	1.29951	psmd1	Dr.3103	ENSDART00000007346	NM_201184	Danio rerio proteasome (prosome, macropain) 26S subunit, non-ATPase, 1 (psmd1), mRNA [NM_201184]
A_15_P119665	8.18758	1.29859	rer1	Dr.13426	ENSDART00000060838	BC058292	protein RER1 [Source:RefSeq peptide;Acc:NP_956969] [ENSDART00000060838]
A_15_P108914	3.71941	1.29834					Rep: TNFAIP3 interacting protein 1 - Danio rerio (Zebrafish) (Brachydanio rerio), partial (3%) [TC435310]
A_15_P234511	3.11694	1.29805		Dr.131626		EH589852	FDR306-P00031-DEPE-F_P07 FDR306 Danio rerio cDNA clone FDR306-P00031-BR_P07 5', mRNA sequence [EH589852]
A_15_P523047	9.06439	1.29787
A_15_P108688	3.45804	1.29735	grna	Dr.67637		NM_001001949	Danio rerio granulin a (grna), mRNA [NM_001001949]
A_15_P140616	5.51036	1.29724	zgc:63577	Dr.114701	ENSDART00000005237	NM_200456	Danio rerio zgc:63577 (zgc:63577), mRNA [NM_200456]
A_15_P365225	6.35612	1.29628	atp6v1al	Dr.105663	ENSDART00000049003	NM_201135	Danio rerio ATPase, H+ transporting, lysosomal V1 subunit A, like (atp6v1al), mRNA [NM_201135]
A_15_P162811	3.54868	1.29557	ormdl2	Dr.76878	ENSDART00000080826	NM_001040048	Danio rerio ORM1-like 2 (S. cerevisiae) (ormdl2), mRNA [NM_001040048]
A_15_P107590	3.27219	1.2945	neurod2	Dr.32478	ENSDART00000002078	NM_131082	Danio rerio neurogenic differentiation 2 (neurod2), mRNA [NM_131082]
A_15_P324011	4.62889	1.29438
A_15_P116889	4.098	1.29423	kirrela	Dr.79833	ENSDART00000009695	NM_212868	Danio rerio kin of IRRE like a (kirrela), mRNA [NM_212868]
A_15_P110957	12.0326	1.29419	tubb5	Dr.35891		NM_198818	Danio rerio tubulin, beta 5 (tubb5), mRNA [NM_198818]
A_15_P204046	4.37252	1.29416	irx1a	Dr.83685	ENSDART00000006726	NM_207184	Danio rerio iroquois homeobox protein 1, a (irx1a), transcript variant 1, mRNA [NM_207184]
A_15_P140126	5.80497	1.29383	lhfpl2	Dr.43212	ENSDART00000105794	NM_001017562	Danio rerio lipoma HMGIC fusion partner-like 2 (lhfpl2), mRNA [NM_001017562]
A_15_P479345	7.59893	1.29357		Dr.99202		CT680521	CT680521 ZF_mu Danio rerio cDNA clone ZF_mu_235o20 3', mRNA sequence [CT680521]
A_15_P111308	3.03118	1.29338					Rep: Tubulin, beta 2c - Danio rerio (Zebrafish) (Brachydanio rerio), partial (46%) [TC425291]
A_15_P534772	19.9926	1.2933
A_15_P201226	3.41181	1.29276	zgc:153499	Dr.72427		NM_001045426	Danio rerio zgc:153499 (zgc:153499), mRNA [NM_001045426]
A_15_P209656	4.60594	1.29252	ilf2	Dr.76824	ENSDART00000018255	NM_213236	Danio rerio interleukin enhancer binding factor 2 (ilf2), mRNA [NM_213236]
A_15_P109662	13.8049	1.29249	rab34	Dr.77402	ENSDART00000004220	NM_001006094	Danio rerio RAB34, member RAS oncogene family (rab34), mRNA [NM_001006094]
A_15_P169836	3.68785	1.2923	zgc:153948	Dr.157385	ENSDART00000104603	NM_001077276	Danio rerio zgc:153948 (zgc:153948), mRNA [NM_001077276]
A_15_P106641	5.82546	1.29194	tnfrsf1a	Dr.27758	ENSDART00000002493	NM_213190	Danio rerio tumor necrosis factor receptor superfamily, member 1a (tnfrsf1a), mRNA [NM_213190]
A_15_P329376	4.227	1.29155		Dr.128281		CT694220	CT694220 ZF_mu Danio rerio cDNA clone ZF_mu_249k06 5', mRNA sequence [CT694220]
A_15_P120546	3.07326	1.29154				BC049329	Danio rerio im:7158588, mRNA (cDNA clone IMAGE:5914816), **** WARNING: chimeric clone ****. [BC049329]
A_15_P108778	5.3443	1.29027
A_15_P103570	4.46225	1.29027	mipa	Dr.90943	ENSDART00000054238	NM_001003534	Danio rerio major intrinsic protein of lens fiber a (mipa), mRNA [NM_001003534]
A_15_P562652	14.1227	1.28997
A_15_P148076	3.27186	1.28932	lrrc15	Dr.18765	ENSDART00000104248	NM_001080682	Danio rerio leucine rich repeat containing 15 (lrrc15), mRNA [NM_001080682]
A_15_P164236	4.31227	1.28824	adam17a	Dr.59760	ENSDART00000063437	NM_199673	Danio rerio a disintegrin and metalloproteinase domain 17a (adam17a), mRNA [NM_199673]
A_15_P151616	4.19899	1.28821	ptmab	Dr.48738	ENSDART00000111160	NM_001098730	Danio rerio prothymosin, alpha b (ptmab), mRNA [NM_001098730]
A_15_P100920	3.73197	1.28742	atp6v0ca	Dr.105015	ENSDART00000023859	NM_001105136	Danio rerio ATPase, H+ transporting, lysosomal, V0 subunit c, a (atp6v0ca), transcript variant 1, mRNA [NM_001105136]
A_15_P163651	5.13002	1.28736	ssrp1a	Dr.75223	ENSDART00000106155	NM_212802	Danio rerio structure specific recognition protein 1a (ssrp1a), mRNA [NM_212802]
A_15_P177991	7.14106	1.2871		Dr.9044	ENSDART00000011353	BC129313	myosin, heavy chain 9, non-muscle, like-2 [Source:RefSeq peptide;Acc:NP_001091647] [ENSDART00000011353]
A_15_P192126	5.60427	1.28708	si:dkey-5n18.1	Dr.87134	ENSDART00000063764	BC122371	Si:dkey-5n18.1 protein Fragment [Source:UniProtKB/TrEMBL;Acc:Q0P3Z1] [ENSDART00000063764]
A_15_P175871	13.4642	1.28693	fanca	Dr.94439		NM_001040635	Danio rerio Fanconi anemia, complementation group A (fanca), mRNA [NM_001040635]
A_15_P527062	3.74589	1.28675		Dr.138076		CT638549	CT638549 ZF_mu Danio rerio cDNA clone ZF_mu_100n23 3', mRNA sequence [CT638549]
A_15_P498112	6.84569	1.28503	best2	Dr.113698		XM_690505	PREDICTED: Danio rerio si:dkey-121b10.4 (si:dkey-121b10.4), mRNA [XM_690505]
A_15_P144639	3.42686	1.28491	eng2a	Dr.75073	ENSDART00000031700	NM_001128823	Danio rerio engrailed 2a (eng2a), transcript variant 2, mRNA [NM_001128823]
A_15_P119881	3.04215	1.28486	tuba8l	Dr.75912	ENSDART00000062671	NM_212772	Danio rerio tubulin, alpha 8 like (tuba8l), mRNA [NM_212772]
A_15_P168581	4.27518	1.28429	si:ch211-272f3.3		ENSDART00000098673	XM_001919548	Novel protein similar to vertebrate pentaxin-related [Source:UniProtKB/TrEMBL;Acc:A3KPN4] [ENSDART00000098673]
A_15_P157621	3.33879	1.28419	LOC561662	Dr.105702	ENSDART00000080763	XM_001331748	PREDICTED: Danio rerio golgi phosphoprotein 3-like, transcript variant 1 (LOC561662), mRNA [XM_001331748]
A_15_P426875	11.8247	1.2841		Dr.129321		CT721957	CT721957 ZF_mu Danio rerio cDNA clone ZF_mu_245b02 3', mRNA sequence [CT721957]
A_15_P211401	3.2462	1.28371	zgc:64116	Dr.86043	ENSDART00000033923	NM_200378	Danio rerio zgc:64116 (zgc:64116), mRNA [NM_200378]
A_15_P392735	3.85715	1.28328	fndc3bb		ENSDART00000087991
A_15_P113847	3.24981	1.28313	zgc:63691	Dr.124241	ENSDART00000062422	NM_200484	Danio rerio zgc:63691 (zgc:63691), mRNA [NM_200484]
A_15_P320656	3.27912	1.28222	rps6ka1		ENSDART00000129273		ribosomal protein S6 kinase a, polypeptide 1 [Source:RefSeq peptide;Acc:NP_001071243] [ENSDART00000129273]
A_15_P106770	3.76912	1.28188	actr2	Dr.76576	ENSDART00000074294	NM_213499	Danio rerio ARP2 actin-related protein 2 homolog (actr2), mRNA [NM_213499]
A_15_P292541	22.5821	1.28172			ENSDART00000122366		family with sequence similarity 190, member B [Source:HGNC Symbol;Acc:29197] [ENSDART00000122366]
A_15_P171211	71.6487	1.28167	zgc:165519	Dr.152703	ENSDART00000130202	NM_001099266	Danio rerio zgc:165519 (zgc:165519), mRNA [NM_001099266]
A_15_P311071	5.33472	1.28129				XM_687415	Rep: Ubiquitin carboxyl-terminal hydrolase - Tetraodon nigroviridis (Green puffer), partial (80%) [TC371255]
A_15_P121083	3.25204	1.2806	lysmd3	Dr.246	ENSDART00000031194	NM_001002104	Danio rerio LysM, putative peptidoglycan-binding, domain containing 3 (lysmd3), mRNA [NM_001002104]
A_15_P145321	5.2358	1.28054	cyb5b	Dr.24266	ENSDART00000076073	NM_212876	Danio rerio cytochrome b5 type B (cyb5b), nuclear gene encoding mitochondrial protein, mRNA [NM_212876]
A_15_P196571	16.7352	1.28049	rpz3		ENSDART00000127681		hypothetical protein LOC100000883 [Source:RefSeq peptide;Acc:NP_001139570] [ENSDART00000127681]
A_15_P153471	4.87158	1.28039	tram2	Dr.132196	ENSDART00000043938	NM_213071	Danio rerio translocation associated membrane protein 2 (tram2), transcript variant 2, mRNA [NM_213071]
A_15_P140991	4.37599	1.27986	slc38a7	Dr.33530	ENSDART00000026571	NM_001003648	Danio rerio solute carrier family 38, member 7 (slc38a7), mRNA [NM_001003648]
A_15_P103017	3.02078	1.27919	rnd3b	Dr.32839	ENSDART00000022392	NM_001002591	Danio rerio Rho family GTPase 3b (rnd3b), mRNA [NM_001002591]
A_15_P121027	3.08229	1.27835	golph3	Dr.132545	ENSDART00000125328	NM_001006105	Danio rerio golgi phosphoprotein 3 (golph3), mRNA [NM_001006105]
A_15_P249176	44.3396	1.27832		Dr.94255		DT071409	AGENCOURT_56120668 NIH_ZGC_7 Danio rerio cDNA clone IMAGE:7997062 5', mRNA sequence [DT071409]
A_15_P115575	3.0307	1.27787	ddx18	Dr.24235	ENSDART00000048753	NM_001003411	Danio rerio DEAD (Asp-Glu-Ala-Asp) box polypeptide 18 (ddx18), mRNA [NM_001003411]
A_15_P297556	3.06857	1.27785	si:dkey-177p2.5	Dr.85086		EE303400	AGENCOURT_86331607 NIH_ZGC_32 Danio rerio cDNA clone IMAGE:8746289 5', mRNA sequence [EE303400]
A_15_P453630	5.98093	1.27693		Dr.122502		AW777376	fk43b04.x1 Zebrafish 15-19hr embryonic cDNA Danio rerio cDNA 3', mRNA sequence [AW777376]
A_15_P538842	3.73527	1.27691					Rep: Zgc:165530 protein - Danio rerio (Zebrafish) (Brachydanio rerio), complete [TC456805]
A_15_P161546	3.17806	1.27596	atp6v0ca	Dr.105015	ENSDART00000122897	NM_173255	Danio rerio ATPase, H+ transporting, lysosomal, V0 subunit c, a (atp6v0ca), transcript variant 2, mRNA [NM_173255]
A_15_P111053	4.54072	1.27596	ptpn2b	Dr.77918	ENSDART00000052239	NM_212654	Danio rerio protein tyrosine phosphatase, non-receptor type 2, b (ptpn2b), mRNA [NM_212654]
A_15_P301276	3.03528	1.27537	LOC100334352			XM_002661947	PREDICTED: Danio rerio ubiquitin associated and SH3 domain containing, B-like (LOC100334352), mRNA [XM_002661947]
A_15_P148326	3.48602	1.27531	pdlim1	Dr.43266	ENSDART00000046981	NM_001017870	Danio rerio PDZ and LIM domain 1 (elfin) (pdlim1), mRNA [NM_001017870]
A_15_P179031	4.13005	1.27483	si:zfos-1425h8.1	Dr.155291		BC152486	Danio rerio cDNA clone IMAGE:7055693. [BC152486]
A_15_P169791	3.92419	1.27432	zgc:110343	Dr.81710	ENSDART00000081663	NM_001013471	Danio rerio zgc:110343 (zgc:110343), mRNA [NM_001013471]
A_15_P420365	3.25855	1.2741	dpcd	Dr.52103	ENSDART00000085309	NM_001045377	Danio rerio deleted in a mouse model of primary ciliary dyskinesia (dpcd), mRNA [NM_001045377]
A_15_P313701	8.70859	1.27297		Dr.138501		CT705496	CT705496 ZF_mu Danio rerio cDNA clone ZF_mu_263n01 3', mRNA sequence [CT705496]
A_15_P100413	5.71334	1.27211	tmed4	Dr.79838	ENSDART00000039433	NM_001002134	Danio rerio transmembrane emp24 protein transport domain containing 4 (tmed4), mRNA [NM_001002134]
A_15_P333959	3.87067	1.27126	zgc:153215	Dr.79993	ENSDART00000078297	NM_001077739	Danio rerio zgc:153215 (zgc:153215), mRNA [NM_001077739]
A_15_P153496	4.55854	1.27104	flcn	Dr.132749	ENSDART00000090191	NM_001040373	Danio rerio folliculin (flcn), mRNA [NM_001040373]
A_15_P105807	3.16811	1.27025	ybx1	Dr.59019	ENSDART00000128057	BC168507	Y box binding protein 1 isoform 1 [Source:RefSeq peptide;Acc:NP_001119929] [ENSDART00000128057]
A_15_P303211	10.4886	1.27013
A_15_P474700	3.76987	1.26978	zgc:171753	Dr.91580	ENSDART00000108647	NM_001105108	Danio rerio zgc:171753 (zgc:171753), mRNA [NM_001105108]
A_15_P601277	6.78704	1.26964
A_15_P378665	3.39007	1.26913	nucb1	Dr.80015	ENSDART00000077089	NM_001045463	Danio rerio nucleobindin 1 (nucb1), mRNA [NM_001045463]
A_15_P112751	3.2789	1.26884	ube2d2	Dr.7352	ENSDART00000049285	NM_199952	Danio rerio ubiquitin-conjugating enzyme E2D 2 (UBC4/5 homolog, yeast) (ube2d2), mRNA [NM_199952]
A_15_P330101	7.49179	1.26852		Dr.128444		CT699581	CT699581 ZF_mu Danio rerio cDNA clone ZF_mu_233i11 3', mRNA sequence [CT699581]
A_15_P503047	25.3433	1.26848
A_15_P132246	4.41115	1.26823	tubb2c	Dr.32367	ENSDART00000054867	NM_198809	Danio rerio tubulin, beta 2c (tubb2c), mRNA [NM_198809]
A_15_P109981	3.18706	1.2678	sesn3	Dr.5129	ENSDART00000086954	NM_213519	Danio rerio sestrin 3 (sesn3), mRNA [NM_213519]
A_15_P115138	3.496	1.26748	zgc:101136	Dr.76743	ENSDART00000063392	NM_001003551	Danio rerio zgc:101136 (zgc:101136), mRNA [NM_001003551]
A_15_P107241	3.15736	1.2674	tmed10	Dr.77677	ENSDART00000060685	NM_214698	Danio rerio transmembrane emp24-like trafficking protein 10 (yeast) (tmed10), mRNA [NM_214698]
A_15_P169566	4.27649	1.267	zgc:112014	Dr.115834	ENSDART00000074235	NM_001018142	Danio rerio zgc:112014 (zgc:112014), mRNA [NM_001018142]
A_15_P120761	3.83886	1.26699	sox11a	Dr.4763		NM_131336	Danio rerio SRY-box containing gene 11a (sox11a), mRNA [NM_131336]
A_15_P100382	3.73881	1.26651
A_15_P107434	3.65053	1.26649	nola1	Dr.84813	ENSDART00000111189	NM_200975	Danio rerio nucleolar protein family A, member 1 (H/ACA small nucleolar RNPs) (nola1), mRNA [NM_200975]
A_15_P167796	8.77227	1.26622		Dr.147384	ENSDART00000079297	EB925835	Si:ch211-245p7.3 protein [Source:UniProtKB/TrEMBL;Acc:A9JSX5] [ENSDART00000079297]
A_15_P104502	4.08208	1.26619	per1b	Dr.86022	ENSDART00000011082	NM_212439	Danio rerio period homolog 1b (Drosophila) (per1b), mRNA [NM_212439]
A_15_P113180	3.09092	1.26555	tpm3	Dr.33255	ENSDART00000027598	NM_205676	Danio rerio tropomyosin 3 (tpm3), transcript variant 1, mRNA [NM_205676]
A_15_P295541	3.37316	1.2649	zgc:56200	Dr.81740	ENSDART00000034020	NM_199539	Danio rerio zgc:56200 (zgc:56200), mRNA [NM_199539]
A_15_P402885	32.0321	1.26488	erp44	Dr.2478	ENSDART00000027545	NM_200892	Danio rerio endoplasmic reticulum protein 44 (erp44), mRNA [NM_200892]
A_15_P107100	3.0303	1.2647	zgc:56112	Dr.74679	ENSDART00000023515	NM_200195	Danio rerio zgc:56112 (zgc:56112), mRNA [NM_200195]
A_15_P194421	3.22593	1.26468	zgc:114119	Dr.79423	ENSDART00000098999	NM_001033754	Danio rerio zgc:114119 (zgc:114119), mRNA [NM_001033754]
A_15_P142036	3.05665	1.26434	dpcd	Dr.52103	ENSDART00000085309	NM_001045377	Danio rerio deleted in a mouse model of primary ciliary dyskinesia (dpcd), mRNA [NM_001045377]
A_15_P112620	3.28338	1.26422	utp15	Dr.78694	ENSDART00000127397	NM_199704	Danio rerio utp15, U3 small nucleolar ribonucleoprotein, homolog (utp15), mRNA [NM_199704]
A_15_P101310	3.89038	1.26397	sptlc2	Dr.82411	ENSDART00000020920	NM_001020619	Danio rerio serine palmitoyltransferase, long chain base subunit 2 (sptlc2), mRNA [NM_001020619]
A_15_P113820	4.0274	1.26373	clic1	Dr.1735	ENSDART00000081810	NM_212682	Danio rerio chloride intracellular channel 1 (clic1), mRNA [NM_212682]
A_15_P591487	4.02893	1.26347	ptrfb	Dr.156899	ENSDART00000082467	NM_001114549	Danio rerio polymerase I and transcript release factor b (ptrfb), transcript variant 2, mRNA [NM_001114549]
A_15_P587497	19.6995	1.26187	dgcr2	Dr.84148	ENSDART00000063071	NM_001002656	Danio rerio DiGeorge syndrome critical region gene 2 (dgcr2), mRNA [NM_001002656]
A_15_P117142	3.27534	1.26082	snrpb	Dr.30320	ENSDART00000011663	NM_205667	Danio rerio small nuclear ribonucleoprotein polypeptides B and B1 (snrpb), mRNA [NM_205667]
A_15_P101984	3.45394	1.26073	slbp	Dr.84074	ENSDART00000008197	BC055585	Sb:cb157 protein Fragment [Source:UniProtKB/TrEMBL;Acc:Q7SXI8] [ENSDART00000008197]
A_15_P100359	5.32112	1.26017	snrpa1	Dr.14067	ENSDART00000102584	NM_001007383	Danio rerio small nuclear ribonucleoprotein polypeptide A' (snrpa1), mRNA [NM_001007383]
A_15_P110122	3.59236	1.26007	zgc:158803	Dr.82341		NM_001089547	Danio rerio zgc:158803 (zgc:158803), mRNA [NM_001089547]
A_15_P534667	13.2908	1.26
A_15_P417155	3.12142	1.25945	cmpk	Dr.24327	ENSDART00000014088	NM_213109	Danio rerio cytidylate kinase (cmpk), mRNA [NM_213109]
A_15_P334394	6.61405	1.25912	st8sia2	Dr.31925	ENSDART00000013082	NM_153662	Danio rerio ST8 alpha-N-acetyl-neuraminide alpha-2,8-sialyltransferase 2 (st8sia2), mRNA [NM_153662]
A_15_P210281	4.74547	1.25905	zgc:162509	Dr.85731	ENSDART00000103857	NM_001083816	Danio rerio zgc:162509 (zgc:162509), mRNA [NM_001083816]
A_15_P113494	4.59256	1.25823	hspa5	Dr.67791	ENSDART00000010079	NM_213058	Danio rerio heat shock protein 5 (hspa5), mRNA [NM_213058]
A_15_P141856	3.31688	1.25731	tfpi2	Dr.90243	ENSDART00000087421	NM_001040096	Danio rerio tissue factor pathway inhibitor 2 (tfpi2), mRNA [NM_001040096]
A_15_P289896	3.18308	1.25678	tmem176l.1	Dr.121431		FJ392612	Danio rerio uo:ion001 mRNA, 3' UTR. [FJ392612]
A_15_P219766	4.42926	1.25661			ENSDART00000127947	XM_001919451	GTPase, IMAP family member 8 [Source:HGNC Symbol;Acc:21792] [ENSDART00000127947]
A_15_P393445	5.11857	1.25637
A_15_P581152	3.9222	1.25614	boc		ENSDART00000115000		brother of CDO [Source:RefSeq peptide;Acc:NP_001005393] [ENSDART00000115000]
A_15_P109436	3.3967	1.25486	zgc:174680	Dr.109813	ENSDART00000112431	NM_001114562	Danio rerio zgc:174680 (zgc:174680), mRNA [NM_001114562]
A_15_P100334	10.6289	1.25385	atp6v1a		ENSDART00000114661	XM_002666640	Rep: ATPase, H+ transporting, lysosomal 70kDa, V1 subunit A, like - Danio rerio, complete [TC383374]
A_15_P419125	7.19114	1.25364	cish	Dr.74191	ENSDART00000084861	NM_001076617	Danio rerio cytokine inducible SH2-containing protein (cish), mRNA [NM_001076617]
A_15_P376360	3.66616	1.25341
A_15_P107442	3.19211	1.25334	acvr1b	Dr.75170	ENSDART00000023094	NM_130990	Danio rerio activin A receptor, type IB (acvr1b), mRNA [NM_130990]
A_15_P169351	5.232	1.25323	si:dkey-11e23.5	Dr.18195	ENSDART00000046042	NM_001044755	Danio rerio si:dkey-11e23.5 (si:dkey-11e23.5), mRNA [NM_001044755]
A_15_P103855	4.93858	1.2532		Dr.119826		CA975762	AGENCOURT_10946070 NCI_CGAP_ZKid1 Danio rerio cDNA clone IMAGE:6806495 5', mRNA sequence [CA975762]
A_15_P181866	3.06357	1.25302	s100u	Dr.76945	ENSDART00000104733	NM_001128341	Danio rerio S100 calcium binding protein U (s100u), mRNA [NM_001128341]
A_15_P106646	3.89504	1.25301	vhl	Dr.90467	ENSDART00000103878	NM_001080684	Danio rerio von Hippel-Lindau tumor suppressor (vhl), mRNA [NM_001080684]
A_15_P140096	3.89051	1.25267	dpysl2b	Dr.81425	ENSDART00000064875	NM_001020517	Danio rerio dihydropyrimidinase-like 2b (dpysl2b), mRNA [NM_001020517]
A_15_P168516	5.044	1.25245	polr2i	Dr.21233	ENSDART00000059196	NM_001006013	Danio rerio polymerase (RNA) II (DNA directed) polypeptide I (polr2i), mRNA [NM_001006013]
A_15_P384015	3.17378	1.25229					Rep: Predicted protein - Monosiga brevicollis MX1, partial (13%) [TC445007]
A_15_P231866	3.82381	1.25163		Dr.131014	ENSDART00000112896	EE685937	interferon stimulated exonuclease gene 20kDa [Source:HGNC Symbol;Acc:6130] [ENSDART00000112896]
A_15_P333454	23.4874	1.2515					Rep: L-seryl-tRNA(Sec) kinase (O-phosphoseryl-tRNA(Sec) kinase). - Canis familiaris, partial (14%) [TC394567]
A_15_P161521	5.66268	1.25103	si:dkey-231l1.6	Dr.89941		NM_001080992	Danio rerio si:dkey-231l1.6 (si:dkey-231l1.6), mRNA [NM_001080992]
A_15_P150771	8.49296	1.25068	twsg1b	Dr.83049		NM_153672	Danio rerio twisted gastrulation homolog 1b (Drosophila) (twsg1b), mRNA [NM_153672]
A_15_P306261	90.2748	1.25044					Rep: fibronectin type III and SPRY domain containing 2 - Xenopus tropicalis, partial (8%) [TC429830]
A_15_P117184	3.60382	1.25035	kri1l	Dr.20345	ENSDART00000125397	NM_001002041	Danio rerio KRI1 homolog like (kri1l), mRNA [NM_001002041]
A_15_P431980	4.98419	1.24967	wu:fd58f02	Dr.32680		EH541142	FDR202-P00014-DEPE-F_O17 FDR202 Danio rerio cDNA clone FDR202-P00014-BR_O17 5', mRNA sequence [EH541142]
A_15_P118832	3.80221	1.24961	dram2	Dr.80284		NM_001002135	Danio rerio DNA-damage regulated autophagy modulator 2 (dram2), mRNA [NM_001002135]
A_15_P146481	3.42166	1.24941	ncs1a	Dr.86363	ENSDART00000077549	NM_200465	Danio rerio neuronal calcium sensor 1a (ncs1a), mRNA [NM_200465]
A_15_P161331	3.25173	1.24932	tpd52l2a	Dr.78746	ENSDART00000028946	NM_212733	Danio rerio tumor protein D52-like 2a (tpd52l2a), mRNA [NM_212733]
A_15_P527807	3.6204	1.24927	spag1	Dr.78519	ENSDART00000130537	NM_001089406	Danio rerio sperm associated antigen 1 (spag1), mRNA [NM_001089406]
A_15_P101791	3.56385	1.24896	calua	Dr.79918	ENSDART00000067158	NM_001002151	Danio rerio calumenin a (calua), mRNA [NM_001002151]
A_15_P552952	5.05454	1.24713
A_15_P142961	3.86466	1.24672	si:dkey-222f8.3	Dr.144132	ENSDART00000102260	NM_001044967	Danio rerio si:dkey-222f8.3 (si:dkey-222f8.3), mRNA [NM_001044967]
A_15_P102342	4.5097	1.24664	atp6ap1	Dr.76858	ENSDART00000054013	NM_173265	Danio rerio ATPase, H+ transporting, lysosomal accessory protein 1 (atp6ap1), mRNA [NM_173265]
A_15_P111190	3.17015	1.24591	zgc:153369	Dr.115735	ENSDART00000122449	NM_001076719	Danio rerio zgc:153369 (zgc:153369), mRNA [NM_001076719]
A_15_P194436	4.99919	1.24579	manf	Dr.14931	ENSDART00000092082	NM_001076629	Danio rerio mesencephalic astrocyte-derived neurotrophic factor (manf), mRNA [NM_001076629]
A_15_P419430	8.98728	1.24572
A_15_P111120	3.14584	1.24568	itgb1b			HQ538840	Danio rerio strain AB integrin beta 1b (itgb1b) mRNA, complete cds. [HQ538840]
A_15_P212066	3.58305	1.24558	chmp4b	Dr.16859	ENSDART00000015193	NM_213457	Danio rerio chromatin modifying protein 4B (chmp4b), mRNA [NM_213457]
A_15_P592262	7.01682	1.2454
A_15_P189981	3.49726	1.2449	LOC100334610	Dr.91651	ENSDART00000060765	GU076491	B-type natriuretic peptide Fragment [Source:UniProtKB/TrEMBL;Acc:D1LXJ0] [ENSDART00000060765]
A_15_P515242	3.22771	1.24443	si:dkey-222f8.3	Dr.144132	ENSDART00000102260	NM_001044967	Danio rerio si:dkey-222f8.3 (si:dkey-222f8.3), mRNA [NM_001044967]
A_15_P104972	4.41006	1.24399	mki67ip	Dr.76897	ENSDART00000059549	NM_173288	Danio rerio mki67 (FHA domain) interacting nucleolar phosphoprotein (human) (mki67ip), mRNA [NM_173288]
A_15_P358325	3.77926	1.24375		Dr.135977		CT734861	CT734861 ZF_mu Danio rerio cDNA clone ZF_mu_216i19 3', mRNA sequence [CT734861]
A_15_P106780	3.72889	1.24353
A_15_P578707	3.79072	1.24348					Rep: Cathepsin L1, a - Danio rerio (Zebrafish) (Brachydanio rerio), partial (64%) [TC396303]
A_15_P542367	4.08008	1.24345
A_15_P421375	4.35887	1.24344	tspan7	Dr.75189	ENSDART00000016002	NM_214774	Danio rerio tetraspanin 7 (tspan7), mRNA [NM_214774]
A_15_P285191	3.21425	1.24335	myof		ENSDART00000026000	XM_682373	Rep: Myoferlin (Fer-1-like protein 3). - Takifugu rubripes, partial (85%) [TC391790]
A_15_P202441	3.04045	1.24325			ENSDART00000028407		PTK2B protein tyrosine kinase 2 beta [Source:HGNC Symbol;Acc:9612] [ENSDART00000028407]
A_15_P369120	30.9772	1.24325		Dr.55543		CT605312	CT605312 ZF_mu Danio rerio cDNA clone ZF_mu_183e11 3', mRNA sequence [CT605312]
A_15_P116386	3.47735	1.24316	psmc1a	Dr.76288	ENSDART00000036668	NM_200033	Danio rerio proteasome (prosome, macropain) 26S subunit, ATPase, 1a (psmc1a), mRNA [NM_200033]
A_15_P152066	4.42746	1.24295	ddx39b	Dr.75872	ENSDART00000019957	NM_212977	Danio rerio DEAD (Asp-Glu-Ala-Asp) box polypeptide 39b (ddx39b), mRNA [NM_212977]
A_15_P102231	7.20048	1.24197	psmc3	Dr.31059	ENSDART00000007913	NM_001002064	Danio rerio proteasome (prosome, macropain) 26S subunit, ATPase, 3 (psmc3), mRNA [NM_001002064]
A_15_P169941	4.11639	1.24142	stam2	Dr.79230	ENSDART00000022574	NM_001007369	Danio rerio signal transducing adaptor molecule (SH3 domain and ITAM motif) 2 (stam2), mRNA [NM_001007369]
A_15_P153711	4.71421	1.24089	eif4h	Dr.76638	ENSDART00000108626	NM_001197328	Danio rerio eukaryotic translation initiation factor 4h (eif4h), transcript variant 1, mRNA [NM_001197328]
A_15_P210416	4.51696	1.2403	zdhhc16	Dr.26719	ENSDART00000019427	NM_201042	Danio rerio zinc finger, DHHC domain containing 16 (zdhhc16), mRNA [NM_201042]
A_15_P101404	3.08026	1.23981	mettl11a	Dr.75863	ENSDART00000034705	NM_212898	Danio rerio methyltransferase like 11A (mettl11a), mRNA [NM_212898]
A_15_P276186	14.2763	1.23927					Rep: Si:ch211-92l17.2 protein - Danio rerio (Zebrafish) (Brachydanio rerio), partial (4%) [TC426635]
A_15_P335665	5.80439	1.23885
A_15_P343960	4.49213	1.23847	prmt1	Dr.155466	ENSDART00000012630	BC044522	protein arginine N-methyltransferase 1 [Source:RefSeq peptide;Acc:NP_956944] [ENSDART00000012630]
A_15_P152891	3.0449	1.23834	dkc1	Dr.33715	ENSDART00000126190	NM_001033107	Danio rerio dyskeratosis congenita 1, dyskerin (dkc1), mRNA [NM_001033107]
A_15_P102113	3.29434	1.238	nek2	Dr.10580	ENSDART00000003248	NM_201050	Danio rerio NIMA (never in mitosis gene a)-related kinase 2 (nek2), mRNA [NM_201050]
A_15_P107188	3.19948	1.23778	chmp4b	Dr.16859	ENSDART00000015193	NM_213457	Danio rerio chromatin modifying protein 4B (chmp4b), mRNA [NM_213457]
A_15_P161381	3.11104	1.23748	g3bp2	Dr.6807	ENSDART00000046376	NM_001080563	Danio rerio GTPase activating protein (SH3 domain) binding protein 2 (g3bp2), mRNA [NM_001080563]
A_15_P211616	6.80864	1.23748	cth1	Dr.621	ENSDART00000101601	NM_130939	Danio rerio cth1 (cth1), mRNA [NM_130939]
A_15_P434560	3.98067	1.23711	sap130b	Dr.80277		BC154424	Danio rerio cDNA clone IMAGE:5611838. [BC154424]
A_15_P104947	3.7966	1.23695	rxrga	Dr.348	ENSDART00000021168	NM_131217	Danio rerio retinoid x receptor, gamma a (rxrga), mRNA [NM_131217]
A_15_P403575	4.01897	1.23674					Rep: Multidrug resistance-associated protein 5 (ATP-binding cassette sub- family C member 5) (Multi-specific organic anion transporter-C) (MOAT- C) (pABC11) (SMRP). - Danio rerio, partial (97%) [TC417879]
A_15_P334984	4.10208	1.23654	ilf2	Dr.76824	ENSDART00000018255	NM_213236	Danio rerio interleukin enhancer binding factor 2 (ilf2), mRNA [NM_213236]
A_15_P319731	8.33522	1.23635
A_15_P103260	3.73959	1.23613	rbb4	Dr.76462	ENSDART00000048144	NM_212595	Danio rerio retinoblastoma binding protein 4 (rbb4), mRNA [NM_212595]
A_15_P563862	4.3412	1.23596	kdm2aa	Dr.39148	ENSDART00000083103	NM_001080056	Danio rerio lysine (K)-specific demethylase 2Aa (kdm2aa), transcript variant 1, mRNA [NM_001080056]
A_15_P115453	5.08484	1.23573	zdhhc16	Dr.26719	ENSDART00000098860	NM_201042	Danio rerio zinc finger, DHHC domain containing 16 (zdhhc16), mRNA [NM_201042]
A_15_P215506	3.58052	1.23532
A_15_P115137	3.74414	1.23513	ncl	Dr.75207	ENSDART00000017188	NM_001076652	Danio rerio nucleolin (ncl), mRNA [NM_001076652]
A_15_P238826	3.5107	1.23505	clic1	Dr.1735	ENSDART00000081810	NM_212682	Danio rerio chloride intracellular channel 1 (clic1), mRNA [NM_212682]
A_15_P115993	4.51643	1.23459	zgc:85939	Dr.11399	ENSDART00000102127	NM_212938	Danio rerio zgc:85939 (zgc:85939), mRNA [NM_212938]
A_15_P512047	5.85555	1.23443
A_15_P439390	46.3839	1.23423
A_15_P217671	3.14232	1.23374	tmem183a	Dr.78611		NM_001014295	Danio rerio transmembrane protein 183A (tmem183a), mRNA [NM_001014295]
A_15_P262786	4.07145	1.23357	rps7	Dr.28230		CF595273	AGENCOURT_15714457 NIH_ZGC_8 Danio rerio cDNA clone IMAGE:7015370 5', mRNA sequence [CF595273]
A_15_P147406	3.83414	1.23322	zgc:194158	Dr.92517	ENSDART00000074290	NM_001128754	Danio rerio zgc:194158 (zgc:194158), mRNA [NM_001128754]
A_15_P117718	22.9306	1.23225					Rep: Dbx2 protein - Danio rerio (Zebrafish) (Brachydanio rerio), partial (39%) [TC432529]
A_15_P264671	4.12704	1.23222			ENSDART00000127932
A_15_P583212	5.2405	1.23207		Dr.124193		BQ480827	faa94f11.x1 Sugano SJD adult male Danio rerio cDNA clone IMAGE:5916452 3', mRNA sequence [BQ480827]
A_15_P106802	3.38995	1.23172	zgc:65772	Dr.84143	ENSDART00000101091	NM_200533	Danio rerio zgc:65772 (zgc:65772), mRNA [NM_200533]
A_15_P114881	3.6885	1.23144	ck2a1	Dr.75097	ENSDART00000008297	NM_131252	Danio rerio casein kinase 2 alpha 1 (ck2a1), mRNA [NM_131252]
A_15_P151731	4.37141	1.23137	kdm2aa	Dr.39148	ENSDART00000083103	NM_001080056	Danio rerio lysine (K)-specific demethylase 2Aa (kdm2aa), transcript variant 1, mRNA [NM_001080056]
A_15_P158786	3.5636	1.23086	si:dkey-3n7.1	Dr.149125	ENSDART00000049194	NM_001144049	Danio rerio si:dkey-3n7.1 (si:dkey-3n7.1), mRNA [NM_001144049]
A_15_P105323	3.18286	1.23048	phc2	Dr.77864	ENSDART00000079212	NM_152958	Danio rerio polyhomeotic-like 2 (Drosophila) (phc2), transcript variant 1, mRNA [NM_152958]
A_15_P118982	3.64009	1.23038	plod3	Dr.75149	ENSDART00000085764	NM_001044343	Danio rerio procollagen-lysine, 2-oxoglutarate 5-dioxygenase 3 (plod3), mRNA [NM_001044343]
A_15_P195581	4.25454	1.23022	cxcl12b	Dr.27045	ENSDART00000077411	NM_198068	Danio rerio chemokine (C-X-C motif) ligand 12b (stromal cell-derived factor 1) (cxcl12b), mRNA [NM_198068]
A_15_P119368	3.16036	1.22938					Rep: cullin 1-like - Danio rerio, complete [TC367122]
A_15_P117025	3.4811	1.2288	thoc6	Dr.77715		NM_001006095	Danio rerio THO complex 6 homolog (Drosophila) (thoc6), mRNA [NM_001006095]
A_15_P110831	3.1046	1.22867	nfe2l1	Dr.79857	ENSDART00000103982	NM_212855	Danio rerio nuclear factor, erythroid derived 2,-like 1 (nfe2l1), mRNA [NM_212855]
A_15_P330166	22.6638	1.22814
A_15_P105412	3.25396	1.22777	tfg	Dr.10121	ENSDART00000013591	NM_200015	Danio rerio trk-fused gene (tfg), mRNA [NM_200015]
A_15_P119545	3.89837	1.22714	zgc:136869	Dr.49103		NM_001040304	Danio rerio zgc:136869 (zgc:136869), mRNA [NM_001040304]
A_15_P120137	4.4801	1.22705	cap1	Dr.6923	ENSDART00000006344	NM_199909	Danio rerio Cap1 CAP, adenylate cyclase-associated protein 1 (cap1), mRNA [NM_199909]
A_15_P377920	3.84474	1.22654	fbl	Dr.75131	ENSDART00000076030	NM_213002	Danio rerio fibrillarin (fbl), mRNA [NM_213002]
A_15_P198211	5.29899	1.22642	LOC555345	Dr.84784	ENSDART00000092763	EB920948	Novel protein [Source:UniProtKB/TrEMBL;Acc:A2AVI5] [ENSDART00000092763]
A_15_P504907	5.47819	1.22564
A_15_P201526	3.19103	1.2251	dnah7	Dr.64200	ENSDART00000026924	XM_685051	PREDICTED: Danio rerio dynein, axonemal, heavy chain 7 (dnah7), mRNA [XM_685051]
A_15_P121420	3.80116	1.225	snx5	Dr.6495	ENSDART00000020350	NM_214769	Danio rerio sorting nexin 5 (snx5), mRNA [NM_214769]
A_15_P323361	5.88695	1.22484	si:dkey-27p18.3	Dr.81663		CN323753	AGENCOURT_21829586 NIH_ZGC_10 Danio rerio cDNA clone IMAGE:7261108 5', mRNA sequence [CN323753]
A_15_P437090	4.43333	1.22406
A_15_P151831	14.7294	1.22375	zgc:103438	Dr.86834	ENSDART00000102606	NM_001006036	Danio rerio zgc:103438 (zgc:103438), mRNA [NM_001006036]
A_15_P189806	3.06467	1.22338	LOC100150246		ENSDART00000048546	XM_001921559	GB
A_15_P232621	5.45939	1.22334	hnrnpa0	Dr.35374		BC044484	Danio rerio heterogeneous nuclear ribonucleoprotein A0, mRNA (cDNA clone IMAGE:3817156), partial cds. [BC044484]
A_15_P107114	3.66005	1.22328	m6pr	Dr.77980	ENSDART00000017142	NM_213205	Danio rerio mannose-6-phosphate receptor (cation dependent) (m6pr), mRNA [NM_213205]
A_15_P113589	5.79647	1.22232	irx1a	Dr.83685	ENSDART00000006726	NM_207184	Danio rerio iroquois homeobox protein 1, a (irx1a), transcript variant 1, mRNA [NM_207184]
A_15_P322221	3.30023	1.22212	im:7163548	Dr.75203	ENSDART00000089845	XM_001922151	PREDICTED: Danio rerio im:7163548 (im:7163548), mRNA [XM_001922151]
A_15_P293986	5.14613	1.22195
A_15_P590617	3.55804	1.22178	si:ch211-288g17.3	Dr.104571		BC154232	Danio rerio si:ch211-288g17.3, mRNA (cDNA clone MGC:174102 IMAGE:5410348), complete cds. [BC154232]
A_15_P108728	3.02868	1.22175	mars	Dr.77842	ENSDART00000074544	NM_200076	Danio rerio methionine-tRNA synthetase (mars), mRNA [NM_200076]
A_15_P139416	3.02575	1.22105	si:ch211-258l4.7	Dr.10397	ENSDART00000104422	NM_001042748	Danio rerio si:ch211-258l4.7 (si:ch211-258l4.7), mRNA [NM_001042748]
A_15_P176596	20.1057	1.22094	rgs5b	Dr.92097	ENSDART00000016607	NM_001017821	Danio rerio regulator of G-protein signaling 5b (rgs5b), mRNA [NM_001017821]
A_15_P408750	6.17355	1.22047	zgc:92429	Dr.34067	ENSDART00000048050	NM_001003457	Danio rerio zgc:92429 (zgc:92429), mRNA [NM_001003457]
A_15_P116661	3.37581	1.22038	slc35b3	Dr.151422	ENSDART00000093221	NM_001039995	Danio rerio solute carrier family 35, member B3 (slc35b3), mRNA [NM_001039995]
A_15_P100305	5.05203	1.22003	ruvbl1	Dr.77619	ENSDART00000011931	NM_173835	Danio rerio RuvB-like 1 (E. coli) (ruvbl1), mRNA [NM_173835]
A_15_P476195	3.16022	1.22003	ctnnd2a		ENSDART00000066665	XM_002666654	Rep: Isoform 2 of Q9UQB3 - Homo sapiens (Human), partial (79%) [TC379291]
A_15_P518967	4.84945	1.21958		Dr.79403		CT705612	CT705612 ZF_mu Danio rerio cDNA clone ZF_mu_261i09 5', mRNA sequence [CT705612]
A_15_P107530	3.21104	1.21952	zgc:92087	Dr.79909		NM_001007299	Danio rerio zgc:92087 (zgc:92087), mRNA [NM_001007299]
A_15_P116830	3.13842	1.21814	zgc:153165	Dr.79343	ENSDART00000102014	NM_001045471	Danio rerio zgc:153165 (zgc:153165), mRNA [NM_001045471]
A_15_P477320	3.28456	1.21798
A_15_P120511	3.10272	1.21759	snrpfl	Dr.84144	ENSDART00000053129	NM_001003881	Danio rerio small nuclear ribonucleoprotein polypeptide F-like (snrpfl), mRNA [NM_001003881]
A_15_P105490	3.63962	1.21748	arcn1l	Dr.75156	ENSDART00000047902	NM_201993	Danio rerio archain 1 like (arcn1l), mRNA [NM_201993]
A_15_P366790	3.1781	1.21696
A_15_P141936	3.7337	1.21651	ruvbl1	Dr.77619	ENSDART00000011931	NM_173835	Danio rerio RuvB-like 1 (E. coli) (ruvbl1), mRNA [NM_173835]
A_15_P207206	3.97085	1.21561	cx32.2	Dr.94164	ENSDART00000122580	NM_001030210	Danio rerio connexin 32.2 (cx32.2), mRNA [NM_001030210]
A_15_P119093	3.93985	1.21533	h2afx	Dr.114938		NM_201073	Danio rerio H2A histone family, member X (h2afx), mRNA [NM_201073]
A_15_P103941	3.15217	1.21521	tram2	Dr.132196	ENSDART00000043938	NM_213071	Danio rerio translocation associated membrane protein 2 (tram2), transcript variant 2, mRNA [NM_213071]
A_15_P117419	4.31201	1.21505	rbm4.3	Dr.5277	ENSDART00000037817	NM_213317	Danio rerio RNA binding motif protein 4.3 (rbm4.3), mRNA [NM_213317]
A_15_P139961	4.20999	1.21488	prmt1	Dr.155466	ENSDART00000012630	NM_200650	Danio rerio protein arginine methyltransferase 1 (prmt1), mRNA [NM_200650]
A_15_P100161	3.22254	1.21421	zgc:55671	Dr.76387	ENSDART00000073596	NM_212585	Danio rerio zgc:55671 (zgc:55671), mRNA [NM_212585]
A_15_P110351	4.0019	1.2138	zgc:92022	Dr.89943		NM_001002305	Danio rerio zgc:92022 (zgc:92022), mRNA [NM_001002305]
A_15_P119052	3.93191	1.21379	zgc:91813	Dr.17666	ENSDART00000058271	NM_001002209	Danio rerio zgc:91813 (zgc:91813), mRNA [NM_001002209]
A_15_P355540	3.51026	1.21351		Dr.96911		CT727396	CT727396 ZF_mu Danio rerio cDNA clone ZF_mu_218g16 3', mRNA sequence [CT727396]
A_15_P116650	3.59944	1.21348	zgc:92360	Dr.19030	ENSDART00000055627	NM_001002715	Danio rerio zgc:92360 (zgc:92360), mRNA [NM_001002715]
A_15_P108314	5.87907	1.21301	ncl1	Dr.4087	ENSDART00000081801	NM_207057	Danio rerio nicalin (ncl1), mRNA [NM_207057]
A_15_P208676	3.71778	1.21277	arpc2	Dr.150263	ENSDART00000099803	NM_212699	Danio rerio actin related protein 2/3 complex, subunit 2 (arpc2), mRNA [NM_212699]
A_15_P281521	3.42182	1.21224
A_15_P211031	4.33992	1.21214	atg4b	Dr.89769	ENSDART00000121558	NM_001089352	Danio rerio ATG4 autophagy related 4 homolog B (S. cerevisiae) (atg4b), mRNA [NM_001089352]
A_15_P434305	4.25475	1.21205
A_15_P110186	3.10103	1.212	zgc:110116	Dr.84168	ENSDART00000082049	NM_001017573	Danio rerio zgc:110116 (zgc:110116), mRNA [NM_001017573]
A_15_P142131	3.62604	1.21198	clic1	Dr.1735	ENSDART00000081810	NM_212682	Danio rerio chloride intracellular channel 1 (clic1), mRNA [NM_212682]
A_15_P277911	4.5104	1.21195
A_15_P109170	3.30478	1.21186	nit1	Dr.83166	ENSDART00000102629	NM_001004638	Danio rerio nitrilase 1 (nit1), mRNA [NM_001004638]
A_15_P119916	3.89504	1.21152	tubb2c	Dr.32367	ENSDART00000054867	NM_198809	Danio rerio tubulin, beta 2c (tubb2c), mRNA [NM_198809]
A_15_P175076	3.89237	1.21149	nola1	Dr.84813	ENSDART00000111189	NM_200975	Danio rerio nucleolar protein family A, member 1 (H/ACA small nucleolar RNPs) (nola1), mRNA [NM_200975]
A_15_P333749	3.16691	1.21145
A_15_P366290	4.1829	1.21144	zgc:101121	Dr.4742	ENSDART00000062263	NM_205760	Danio rerio zgc:101121 (zgc:101121), mRNA [NM_205760]
A_15_P210186	3.58823	1.21025	galcb	Dr.16713	ENSDART00000028044	NM_213111	Danio rerio galactosylceramidase b (galcb), mRNA [NM_213111]
A_15_P598557	15.2537	1.21001	h3f3d	Dr.77073		NM_201101	Danio rerio H3 histone, family 3D (h3f3d), mRNA [NM_201101]
A_15_P112729	3.04798	1.20951	degs1	Dr.35945	ENSDART00000013007	NM_212700	Danio rerio degenerative spermatocyte homolog 1, lipid desaturase (Drosophila) (degs1), mRNA [NM_212700]
A_15_P478875	6.20926	1.20917
A_15_P163046	3.32849	1.20884	cse1l	Dr.75377	ENSDART00000013203	NM_201450	Danio rerio chromosome segregation 1-like (S. cerevisiae) (cse1l), mRNA [NM_201450]
A_15_P154226	4.88663	1.20854	ssr3	Dr.297	ENSDART00000021880	NM_200053	Danio rerio signal sequence receptor, gamma (ssr3), mRNA [NM_200053]
A_15_P133721	4.97366	1.20807		Dr.105306	ENSDART00000015938	BC056513	Larp1 protein Fragment [Source:UniProtKB/TrEMBL;Acc:Q6PHL0] [ENSDART00000015938]
A_15_P108833	3.94418	1.20765	ilf2	Dr.76824	ENSDART00000018255	NM_213236	Danio rerio interleukin enhancer binding factor 2 (ilf2), mRNA [NM_213236]
A_15_P148526	3.448	1.20708	si:ch211-173p18.3	Dr.77932	ENSDART00000049968	NM_001044320	Danio rerio si:ch211-173p18.3 (si:ch211-173p18.3), mRNA [NM_001044320]
A_15_P110517	3.53756	1.20692					Rep: Chromosome 18 SCAF15030, whole genome shotgun sequence - Tetraodon nigroviridis (Green puffer), partial (11%) [TC380690]
A_15_P107483	3.22711	1.20583	dnajc21	Dr.883	ENSDART00000079674	NM_200044	Danio rerio DnaJ (Hsp40) homolog, subfamily C, member 21 (dnajc21), mRNA [NM_200044]
A_15_P119444	6.73564	1.20574	zgc:110436	Dr.79788	ENSDART00000062175	NM_001024395	Danio rerio zgc:110436 (zgc:110436), mRNA [NM_001024395]
A_15_P120480	7.19572	1.20501	cygb1	Dr.29018		NM_152952	Danio rerio cytoglobin 1 (cygb1), mRNA [NM_152952]
A_15_P138541	3.91724	1.2048	rfxank	Dr.92699	ENSDART00000014057	NM_001130641	Danio rerio regulatory factor X-associated ankyrin-containing protein (rfxank), mRNA [NM_001130641]
A_15_P131546	3.34466	1.2047	pl10	Dr.75779	ENSDART00000102148	NM_130941	Danio rerio pl10 (pl10), mRNA [NM_130941]
A_15_P192611	4.31743	1.20434	zgc:158293	Dr.80738		NM_001083003	Danio rerio zgc:158293 (zgc:158293), mRNA [NM_001083003]
A_15_P100445	3.13633	1.20398	nap1l4a	Dr.23775	ENSDART00000103704	NM_001089347	Danio rerio nucleosome assembly protein 1-like 4a (nap1l4a), mRNA [NM_001089347]
A_15_P399425	3.38827	1.20379	fam177a1	Dr.118796	ENSDART00000113713	NM_001105707	Danio rerio family with sequence similarity 177, member A1 (fam177a1), mRNA [NM_001105707]
A_15_P111611	3.95092	1.20314	bms1l	Dr.76844	ENSDART00000130032	NM_001111150	Danio rerio BMS1-like, ribosome assembly protein (yeast) (bms1l), mRNA [NM_001111150]
A_15_P196421	55.8971	1.20305	LOC100003983	Dr.111013		NM_001083878	Danio rerio similar to modular domain immune-type receptor 3 (LOC100003983), mRNA [NM_001083878]
A_15_P114759	3.84267	1.2027	seh1l	Dr.20191	ENSDART00000052238	NM_199923	Danio rerio SEH1-like (S. cerevisiae) (seh1l), mRNA [NM_199923]
A_15_P100019	3.06449	1.20257	cacnb2b	Dr.83051	ENSDART00000126594	NM_001081748	Danio rerio calcium channel, voltage-dependent, beta 2b (cacnb2b), transcript variant 1, mRNA [NM_001081748]
A_15_P111325	4.2575	1.20238	smarca5	Dr.76168	ENSDART00000123972	NM_001081629	Danio rerio SWI/SNF related, matrix associated, actin dependent regulator of chromatin, subfamily a, member 5 (smarca5), mRNA [NM_001081629]
A_15_P192731	7.05046	1.20202	zgc:153972	Dr.80030	ENSDART00000086437	NM_001080008	Danio rerio zgc:153972 (zgc:153972), mRNA [NM_001080008]
A_15_P103985	3.86585	1.20175	nsfl1c	Dr.5439	ENSDART00000019111	NM_001007446	Danio rerio NSFL1 (p97) cofactor (p47) (nsfl1c), mRNA [NM_001007446]
A_15_P105831	3.19021	1.20159	sae1	Dr.75954	ENSDART00000011447	NM_001002058	Danio rerio SUMO1 activating enzyme subunit 1 (sae1), mRNA [NM_001002058]
A_15_P213186	3.27505	1.20105	ubin	Dr.20274	ENSDART00000074919	NM_213356	Danio rerio ataxin-1 ubiquitin-like interacting protein (ubin), mRNA [NM_213356]
A_15_P154341	3.6282	1.20087	zgc:56622	Dr.150554	ENSDART00000042775	NM_199737	Danio rerio zgc:56622 (zgc:56622), mRNA [NM_199737]
A_15_P111820	5.95435	1.20085		Dr.143006		EV605590	DR_5WM_FL31_G08 5-week-old gonad (TLL) Danio rerio cDNA 5', mRNA sequence [EV605590]
A_15_P433570	3.25356	1.20077
A_15_P205191	8.34991	1.2006	dynll1	Dr.28184	ENSDART00000081325	NM_213024	Danio rerio dynein, light chain, LC8-type 1 (dynll1), mRNA [NM_213024]
A_15_P423075	3.07445	1.20036	eif6	Dr.76244	ENSDART00000016890	NM_200944	Danio rerio eukaryotic translation initiation factor 6 (eif6), mRNA [NM_200944]
A_15_P212791	3.17515	1.20007					Rep: 5-aminoimidazole-4-carboxamide ribonucleotide formyltransferase/IMP cyclohydrolase - Danio rerio (Zebrafish) (Brachydanio rerio), complete [TC426640]
A_15_P109585	3.55379	1.19983	sec23a	Dr.33071		NM_213465	Danio rerio Sec23 homolog A (S. cerevisiae) (sec23a), mRNA [NM_213465]
A_15_P334949	5.85156	1.1995
A_15_P163161	7.34621	1.19943	fnta	Dr.36981	ENSDART00000054861	NM_001080560	Danio rerio farnesyltransferase, CAAX box, alpha (fnta), mRNA [NM_001080560]
A_15_P404545	3.71696	1.19933		Dr.12211	ENSDART00000093291	EE300948	MON2 homolog (S. cerevisiae) [Source:HGNC Symbol;Acc:29177] [ENSDART00000093291]
A_15_P175656	3.45129	1.19933	rras	Dr.76729	ENSDART00000025496	NM_001005931	Danio rerio related RAS viral (r-ras) oncogene homolog (rras), mRNA [NM_001005931]
A_15_P152316	6.6981	1.19921	cd9b	Dr.50843	ENSDART00000103319	NM_213428	Danio rerio CD9 antigen, b (cd9b), mRNA [NM_213428]
A_15_P187376	3.05486	1.19919		Dr.79165	ENSDART00000103737	BC155053	Si:ch211-11k18.10 protein [Source:UniProtKB/TrEMBL;Acc:A9JSS3] [ENSDART00000103737]
A_15_P133702	6.82247	1.19913	adssl	Dr.18323	ENSDART00000016819	BC055595	adenylosuccinate synthase, like [Source:RefSeq peptide;Acc:NP_775344] [ENSDART00000016819]
A_15_P237831	5.99643	1.19874	wu:fd58f02	Dr.32680		EH541142	FDR202-P00014-DEPE-F_O17 FDR202 Danio rerio cDNA clone FDR202-P00014-BR_O17 5', mRNA sequence [EH541142]
A_15_P350955	3.67056	1.19833		Dr.94858		CT609118	CT609118 ZF_mu Danio rerio cDNA clone ZF_mu_166e09 3', mRNA sequence [CT609118]
A_15_P436425	22.9261	1.19747
A_15_P100845	5.2778	1.19717	zgc:92429	Dr.34067	ENSDART00000048050	NM_001003457	Danio rerio zgc:92429 (zgc:92429), mRNA [NM_001003457]
A_15_P112385	3.75399	1.19555	tmx1	Dr.78338	ENSDART00000026313	NM_001115133	Danio rerio thioredoxin-related transmembrane protein 1 (tmx1), mRNA [NM_001115133]
A_15_P106306	5.54619	1.19522	plek	Dr.29086		NM_200841	Danio rerio pleckstrin (plek), mRNA [NM_200841]
A_15_P589672	3.31765	1.19501
A_15_P455680	4.20495	1.19495		Dr.123024		CT650389	CT650389 ZF_mu Danio rerio cDNA clone ZF_mu_9b08 5', mRNA sequence [CT650389]
A_15_P116703	3.24142	1.19479	tarbp2	Dr.80037	ENSDART00000103455	NM_199997	Danio rerio TAR (HIV) RNA binding protein 2 (tarbp2), mRNA [NM_199997]
A_15_P576832	3.75162	1.19419		Dr.149256		CT692281	CT692281 ZF_mu Danio rerio cDNA clone ZF_mu_296m15 3', mRNA sequence [CT692281]
A_15_P101505	3.62305	1.19409	ythdf3	Dr.80669	ENSDART00000080837	NM_199870	Danio rerio YTH domain family 3 (ythdf3), mRNA [NM_199870]
A_15_P216886	16.715	1.19376
A_15_P174196	15.9634	1.19332	zgc:152816	Dr.121164		NM_001077760	Danio rerio zgc:152816 (zgc:152816), mRNA [NM_001077760]
A_15_P170841	7.46713	1.19325	pglyrp6	Dr.87888		NM_001045222	Danio rerio peptidoglycan recognition protein 6 (pglyrp6), mRNA [NM_001045222]
A_15_P342675	3.58851	1.19267	kdm5c	Dr.75967	ENSDART00000098657	NM_001123234	Danio rerio lysine (K)-specific demethylase 5C (kdm5c), mRNA [NM_001123234]
A_15_P426020	4.58405	1.19162	tspan14		ENSDART00000102227		tetraspanin-14 [Source:RefSeq peptide;Acc:NP_001038877] [ENSDART00000102227]
A_15_P132641	4.46503	1.19136	anxa5b	Dr.75805	ENSDART00000019698	NM_181757	Danio rerio annexin A5b (anxa5b), mRNA [NM_181757]
A_15_P275231	4.09178	1.19115	lrrc15	Dr.18765	ENSDART00000104248	NM_001080682	Danio rerio leucine rich repeat containing 15 (lrrc15), mRNA [NM_001080682]
A_15_P120873	3.95892	1.19091	slc39a7	Dr.3818	ENSDART00000052864	NM_130931	Danio rerio solute carrier family 39 (zinc transporter), member 7 (slc39a7), mRNA [NM_130931]
A_15_P305571	5.92893	1.19063	m6pr	Dr.77980	ENSDART00000017142	NM_213205	Danio rerio mannose-6-phosphate receptor (cation dependent) (m6pr), mRNA [NM_213205]
A_15_P120142	3.89225	1.19057	trappc3	Dr.119411	ENSDART00000066712	NM_001003601	Danio rerio trafficking protein particle complex 3 (trappc3), mRNA [NM_001003601]
A_15_P106740	3.34617	1.19056	zgc:162119	Dr.105040	ENSDART00000103406	NM_001082799	Danio rerio zgc:162119 (zgc:162119), mRNA [NM_001082799]
A_15_P117466	3.6945	1.19056	LOC563012	Dr.31604		NM_001198749	Danio rerio hypothetical LOC563012 (LOC563012), mRNA [NM_001198749]
A_15_P208726	3.15597	1.19045	bbs5	Dr.83505	ENSDART00000058255	NM_200299	Danio rerio Bardet-Biedl syndrome 5 (bbs5), mRNA [NM_200299]
A_15_P384075	6.54182	1.19008
A_15_P118080	9.94528	1.18934	sdf2l1	Dr.51929	ENSDART00000051667	NM_001003730	Danio rerio stromal cell-derived factor 2-like 1 (sdf2l1), mRNA [NM_001003730]
A_15_P112053	4.96372	1.18871	zgc:56548	Dr.9906	ENSDART00000105461	NM_201014	Danio rerio zgc:56548 (zgc:56548), mRNA [NM_201014]
A_15_P103524	3.51883	1.18837	acp6	Dr.18950	ENSDART00000101097	NM_001110380	Danio rerio acid phosphatase 6, lysophosphatidic (acp6), mRNA [NM_001110380]
A_15_P117998	4.36919	1.18813	tia1l	Dr.5585	ENSDART00000003957	NM_200182	Danio rerio cytotoxic granule-associated RNA binding protein 1, like (tia1l), mRNA [NM_200182]
A_15_P321591	5.81618	1.18684
A_15_P113569	3.175	1.18666	mpeg1	Dr.23608		NM_212737	Danio rerio macrophage expressed 1 (mpeg1), mRNA [NM_212737]
A_15_P154231	3.00264	1.18589	sox7	Dr.27174	ENSDART00000130271	NM_001080750	Danio rerio SRY-box containing gene 7 (sox7), mRNA [NM_001080750]
A_15_P111155	4.01005	1.18585	polr2i	Dr.21233	ENSDART00000098878	NM_001006013	Danio rerio polymerase (RNA) II (DNA directed) polypeptide I (polr2i), mRNA [NM_001006013]
A_15_P209741	3.15536	1.18559	pa2g4b	Dr.76539	ENSDART00000016248	NM_212641	Danio rerio proliferation-associated 2G4, b (pa2g4b), mRNA [NM_212641]
A_15_P109262	3.24458	1.18551	rnf181	Dr.84789	ENSDART00000029450	NM_200306	Danio rerio ring finger protein 181 (rnf181), mRNA [NM_200306]
A_15_P120385	3.16059	1.18543	psmd4a	Dr.77193	ENSDART00000104063	NM_001002112	Danio rerio proteasome (prosome, macropain) 26S subunit, non-ATPase, 4a (psmd4a), mRNA [NM_001002112]
A_15_P163331	3.39511	1.18522	zgc:162985	Dr.118365	ENSDART00000099185	NM_001089504	Danio rerio zgc:162985 (zgc:162985), mRNA [NM_001089504]
A_15_P121216	4.82329	1.18496	nt5c1ba	Dr.134652	ENSDART00000018300	NM_001089444	Danio rerio 5'-nucleotidase, cytosolic IB a (nt5c1ba), mRNA [NM_001089444]
A_15_P140851	3.29491	1.1844	ctsl1a	Dr.104499	ENSDART00000012361	NM_212584	Danio rerio cathepsin L, 1 a (ctsl1a), mRNA [NM_212584]
A_15_P569147	3.39873	1.18435
A_15_P206366	4.71466	1.18435	fzd3b	Dr.74731	ENSDART00000081616	NM_001080601	Danio rerio frizzled homolog 3b (fzd3b), mRNA [NM_001080601]
A_15_P193816	3.34914	1.18423	zgc:171563	Dr.13838		NM_001113580	Danio rerio zgc:171563 (zgc:171563), mRNA [NM_001113580]
A_15_P101375	3.58961	1.18416	ufc1	Dr.84888	ENSDART00000037181	NM_001003650	Danio rerio ubiquitin-fold modifier conjugating enzyme 1 (ufc1), mRNA [NM_001003650]
A_15_P109252	5.1445	1.18414	fzd8a	Dr.32845	ENSDART00000066835	NM_130918	Danio rerio frizzled homolog 8a (fzd8a), mRNA [NM_130918]
A_15_P133931	3.27334	1.18366	LOC100003669	Dr.35698		BC067691	Danio rerio cDNA clone IMAGE:6960063, partial cds. [BC067691]
A_15_P166346	3.71838	1.18359	ca4b	Dr.87625	ENSDART00000062024	NM_001166211	Danio rerio carbonic anhydrase IV b (ca4b), mRNA [NM_001166211]
A_15_P520487	3.6845	1.18264
A_15_P380835	4.47644	1.18171
A_15_P100621	3.97769	1.18134	pdcd6	Dr.84415	ENSDART00000015517	NM_200950	Danio rerio programmed cell death 6 (pdcd6), mRNA [NM_200950]
A_15_P155241	14.8369	1.18128
A_15_P111033	5.41981	1.18083	icln	Dr.84493	ENSDART00000062514	NM_131424	Danio rerio swelling dependent chloride channel (icln), mRNA [NM_131424]
A_15_P104159	3.99279	1.18079	stard3nl	Dr.75372	ENSDART00000066789	NM_001002320	Danio rerio STARD3 N-terminal like (stard3nl), mRNA [NM_001002320]
A_15_P600022	4.02239	1.18059	prkcz		ENSDART00000063592		protein kinase C zeta type [Source:RefSeq peptide;Acc:NP_001025262] [ENSDART00000063592]
A_15_P100977	3.36737	1.18033	zgc:153148	Dr.43835	ENSDART00000055956	NM_001076742	Danio rerio zgc:153148 (zgc:153148), mRNA [NM_001076742]
A_15_P414225	3.4746	1.18025					Rep: Transmembrane emp24 protein transport domain containing 5 - Danio rerio (Zebrafish) (Brachydanio rerio), partial (54%) [TC405247]
A_15_P106126	3.17958	1.18024	lemd3	Dr.106184	ENSDART00000013604	BC168502	inner nuclear membrane protein Man1 [Source:RefSeq peptide;Acc:NP_001038329] [ENSDART00000013604]
A_15_P106937	3.14762	1.18018	brd2a	Dr.75177		NM_131200	Danio rerio bromodomain-containing 2a (brd2a), mRNA [NM_131200]
A_15_P112344	3.31816	1.18013	pkig	Dr.82408	ENSDART00000124963	NM_001166156	Danio rerio protein kinase (cAMP-dependent, catalytic) inhibitor gamma (pkig), mRNA [NM_001166156]
A_15_P239021	12.7758	1.17952			ENSDART00000051720
A_15_P528002	4.69051	1.17936	zgc:55292	Dr.1786	ENSDART00000079842	NM_199546	Danio rerio zgc:55292 (zgc:55292), mRNA [NM_199546]
A_15_P417535	3.12847	1.17935
A_15_P102956	3.60561	1.17934	zgc:64116	Dr.86043	ENSDART00000033923	NM_200378	Danio rerio zgc:64116 (zgc:64116), mRNA [NM_200378]
A_15_P322531	3.65198	1.17877	LOC559097	Dr.85695	ENSDART00000012822	XM_682404	PREDICTED: Danio rerio cytochrome P450 7A1-like (LOC559097), mRNA [XM_682404]
A_15_P121047	4.281	1.17813	zgc:101715	Dr.36473	ENSDART00000005087	NM_001004633	Danio rerio zgc:101715 (zgc:101715), mRNA [NM_001004633]
A_15_P110467	3.15667	1.17808	hmgb1	Dr.76184	ENSDART00000111964	NM_199555	Danio rerio high-mobility group box 1 (hmgb1), mRNA [NM_199555]
A_15_P105687	4.39737	1.17749	tomm40	Dr.75289	ENSDART00000114495	NM_199614	Danio rerio translocase of outer mitochondrial membrane 40 homolog (yeast) (tomm40), nuclear gene encoding mitochondrial protein, mRNA [NM_199614]
A_15_P170886	3.12855	1.17742	si:ch211-154o6.2	Dr.74219	ENSDART00000124000	NM_001045163	Danio rerio si:ch211-154o6.2 (si:ch211-154o6.2), mRNA [NM_001045163]
A_15_P104029	3.68903	1.17702	she		ENSDART00000129612
A_15_P172861	3.72202	1.17684	chkb		ENSDART00000092053		choline/ethanolamine kinase [Source:RefSeq peptide;Acc:NP_001093482] [ENSDART00000092053]
A_15_P107821	3.44099	1.17665	zgc:112515	Dr.88707	ENSDART00000078040	NM_001017762	Danio rerio zgc:112515 (zgc:112515), mRNA [NM_001017762]
A_15_P102971	3.14989	1.17559	hnrnpab	Dr.75877	ENSDART00000008158	NM_212587	Danio rerio heterogeneous nuclear ribonucleoprotein A/B (hnrnpab), mRNA [NM_212587]
A_15_P275991	4.78421	1.1751
A_15_P235196	4.04669	1.1746	rfxank	Dr.92699	ENSDART00000014057	NM_001130641	Danio rerio regulatory factor X-associated ankyrin-containing protein (rfxank), mRNA [NM_001130641]
A_15_P112947	3.64905	1.17444	uba3	Dr.4224	ENSDART00000080752	NM_213467	Danio rerio ubiquitin-like modifier activating enzyme 3 (uba3), mRNA [NM_213467]
A_15_P117350	4.07059	1.17444	zgc:103540	Dr.83536	ENSDART00000123346	NM_001004609	Danio rerio zgc:103540 (zgc:103540), mRNA [NM_001004609]
A_15_P116590	3.80073	1.17411	ptpn12	Dr.84683		NM_200669	Danio rerio protein tyrosine phosphatase, non-receptor type 12 (ptpn12), mRNA [NM_200669]
A_15_P563857	3.09275	1.17395					Rep: Zgc:153713 - Danio rerio (Zebrafish) (Brachydanio rerio), complete [TC382979]
A_15_P101746	3.25271	1.17391	ppp4r1	Dr.7975		NM_200260	Danio rerio protein phosphatase 4, regulatory subunit 1 (ppp4r1), mRNA [NM_200260]
A_15_P502267	3.39548	1.17378					Rep: Chromosome undetermined SCAF14638, whole genome shotgun sequence - Tetraodon nigroviridis (Green puffer), partial (8%) [TC398726]
A_15_P525087	3.209	1.17356		Dr.137661		EE306219	AGENCOURT_85385178 NIH_ZGC_28 Danio rerio cDNA clone IMAGE:7916098 5', mRNA sequence [EE306219]
A_15_P117433	4.37081	1.1735					Rep: Heat shock protein 8 - Danio rerio (Zebrafish) (Brachydanio rerio), complete [TC423494]
A_15_P120200	3.67081	1.17347	med28	Dr.78176	ENSDART00000054442	NM_001007770	Danio rerio mediator complex subunit 28 (med28), mRNA [NM_001007770]
A_15_P112839	4.36849	1.17287	bub3	Dr.78635	ENSDART00000130726	NM_205709	Danio rerio BUB3 budding uninhibited by benzimidazoles 3 homolog (yeast) (bub3), mRNA [NM_205709]
A_15_P163511	4.13643	1.17247	mpp1	Dr.111730	ENSDART00000125737	NM_214692	Danio rerio membrane protein, palmitoylated 1 (mpp1), mRNA [NM_214692]
A_15_P102841	4.05783	1.17245	aqp8a.1	Dr.36543	ENSDART00000066382	NM_001004661	Danio rerio aquaporin 8a, tandem duplicate 1 (aqp8a.1), mRNA [NM_001004661]
A_15_P112345	4.26328	1.1724	si:dkey-211e20.10	Dr.104267	ENSDART00000076151	BC078403	Wu:fk66a11 protein Fragment [Source:UniProtKB/TrEMBL;Acc:Q6AZB4] [ENSDART00000076151]
A_15_P153631	3.30173	1.17238	tbl2	Dr.82276	ENSDART00000063642	NM_212767	Danio rerio transducin (beta)-like 2 (tbl2), mRNA [NM_212767]
A_15_P566292	3.1206	1.17234	kctd5	Dr.104942	ENSDART00000020168	NM_207049	Danio rerio potassium channel tetramerisation domain containing 5 (kctd5), mRNA [NM_207049]
A_15_P159471	4.61819	1.17198	pax4	Dr.155413	ENSDART00000027919	FJ713024	Pax4 Fragment [Source:UniProtKB/TrEMBL;Acc:C7B0W6] [ENSDART00000027919]
A_15_P181036	8.24922	1.17174	rrm1		ENSDART00000012091		Ribonucleoside-diphosphate reductase large subunit (EC 1.17.4.1)(Ribonucleoside-diphosphate reductase subunit M1)(Ribonucleotide reductase large subunit)(Ribonucleotide reductase protein R1 class I) [Source:UniProtKB/Swiss-Prot;Acc:P79732] [ENSDART00000012091]
A_15_P112674	3.74752	1.17143	cldn12	Dr.3771	ENSDART00000128729	NM_131773	Danio rerio claudin 12 (cldn12), mRNA [NM_131773]
A_15_P120675	4.12252	1.17097	alkbh6	Dr.115003	ENSDART00000111414	NM_001005390	Danio rerio alkB, alkylation repair homolog 6 (E. coli) (alkbh6), mRNA [NM_001005390]
A_15_P325051	3.04009	1.1709	ube2j2	Dr.152613	ENSDART00000113325	DN897046	ubiquitin-conjugating enzyme E2 J2 [Source:RefSeq peptide;Acc:NP_001083004] [ENSDART00000113325]
A_15_P195311	4.45074	1.17028	calm1a	Dr.76175		NM_213351	Danio rerio calmodulin 1a (calm1a), mRNA [NM_213351]
A_15_P106273	4.29145	1.17011	psmc6	Dr.32860	ENSDART00000115134	NM_001003832	Danio rerio proteasome (prosome, macropain) 26S subunit, ATPase, 6 (psmc6), mRNA [NM_001003832]
A_15_P175881	3.57488	1.1701	cds2	Dr.10676	ENSDART00000028087	NM_201186	Danio rerio CDP-diacylglycerol synthase (phosphatidate cytidylyltransferase) 2 (cds2), mRNA [NM_201186]
A_15_P103431	4.33853	1.16987	zgc:123180	Dr.76242	ENSDART00000077707	NM_001037107	Danio rerio zgc:123180 (zgc:123180), mRNA [NM_001037107]
A_15_P144206	3.19058	1.16907	wu:fb66f03	Dr.76934	ENSDART00000077868	CK027782	AGENCOURT_16619243 NIH_ZGC_7 Danio rerio cDNA clone IMAGE:7053301 5', mRNA sequence [CK027782]
A_15_P100479	3.86132	1.16903	tnrc5	Dr.85528	ENSDART00000040116	BM533115	Protein canopy homolog 3 Precursor (Trinucleotide repeat-containing gene 5 protein) [Source:UniProtKB/Swiss-Prot;Acc:A3KNS2] [ENSDART00000040116]
A_15_P368155	4.00585	1.16866
A_15_P114680	3.33611	1.16857	chmp6b	Dr.77489		NM_001003874	Danio rerio chromatin modifying protein 6b (chmp6b), mRNA [NM_001003874]
A_15_P107563	3.07728	1.16827	ybey	Dr.23665	ENSDART00000013296	NM_212594	Danio rerio ybeY metallopeptidase (ybey), mRNA [NM_212594]
A_15_P277411	17.4852	1.16766
A_15_P110002	3.48436	1.16751	psmc4	Dr.76514	ENSDART00000034078	NM_199750	Danio rerio proteasome (prosome, macropain) 26S subunit, ATPase, 4 (psmc4), mRNA [NM_199750]
A_15_P506162	22.5425	1.1669
A_15_P116140	3.1714	1.16685	usp33	Dr.32515	ENSDART00000018114	NM_213227	Danio rerio ubiquitin specific peptidase 33 (usp33), mRNA [NM_213227]
A_15_P594782	3.46402	1.16646					Rep: PREDICTED: pogo transposable element with ZNF domain isoform 1 - Pan troglodytes, partial (37%) [TC382177]
A_15_P136306	5.78369	1.16635	furinb	Dr.84607	ENSDART00000104629	NM_001045109	Danio rerio furin (paired basic amino acid cleaving enzyme) b (furinb), transcript variant 1, mRNA [NM_001045109]
A_15_P116034	4.73059	1.16595	polr1c	Dr.3838	ENSDART00000128246	NM_200566	Danio rerio polymerase (RNA) I polypeptide C (polr1c), mRNA [NM_200566]
A_15_P406395	5.84932	1.16568		Dr.17971		DV599720	AGENCOURT_61901078 NIH_ZGC_14 Danio rerio cDNA clone IMAGE:8147672 5', mRNA sequence [DV599720]
A_15_P102171	3.80894	1.16528	h2afx	Dr.114938	ENSDART00000040328	CN503170	Histone H2A.x (H2a/x) [Source:UniProtKB/Swiss-Prot;Acc:Q7ZUY3] [ENSDART00000040328]
A_15_P177666	3.67222	1.16521		Dr.34348		BC124242	Danio rerio cDNA clone IMAGE:7248495. [BC124242]
A_15_P304546	3.24156	1.16508
A_15_P174701	4.60665	1.16456	atg4b	Dr.89769	ENSDART00000121558	NM_001089352	Danio rerio ATG4 autophagy related 4 homolog B (S. cerevisiae) (atg4b), mRNA [NM_001089352]
A_15_P341150	3.81993	1.16449
A_15_P107651	3.91348	1.16327			ENSDART00000064826	XM_002662530	Rep: Chromosome 11 SCAF15043, whole genome shotgun sequence - Tetraodon nigroviridis (Green puffer), partial (51%) [TC420144]
A_15_P175921	4.0187	1.16314	plek	Dr.29086	ENSDART00000024299	NM_200841	Danio rerio pleckstrin (plek), mRNA [NM_200841]
A_15_P207161	3.59907	1.16312	grap2a	Dr.90149	ENSDART00000020381	NM_001017756	Danio rerio GRB2-related adaptor protein 2a (grap2a), mRNA [NM_001017756]
A_15_P118187	3.2892	1.16251		Dr.79154	ENSDART00000048103	XM_679679	Si:busm1-122b7.1 protein Fragment [Source:UniProtKB/TrEMBL;Acc:A8E5P2] [ENSDART00000048103]
A_15_P105454	5.48866	1.16176				XM_002664955	Rep: Chromosome undetermined SCAF13842, whole genome shotgun sequence - Tetraodon nigroviridis (Green puffer), partial (69%) [TC393610]
A_15_P121248	3.35616	1.16082	sycp1	Dr.107962	ENSDART00000011876	NM_001118894	Danio rerio synaptonemal complex protein 1 (sycp1), mRNA [NM_001118894]
A_15_P161271	3.37124	1.16043	si:ch211-261f7.2	Dr.87449	ENSDART00000084420	NM_001025550	Danio rerio si:ch211-261f7.2 (si:ch211-261f7.2), mRNA [NM_001025550]
A_15_P180396	5.27889	1.16026	bxdc2	Dr.132390	ENSDART00000033069	NM_001172556	Danio rerio brix domain containing 2 (bxdc2), mRNA [NM_001172556]
A_15_P112845	4.1482	1.1602	cdkal1	Dr.118384		NM_200627	Danio rerio CDK5 regulatory subunit associated protein 1-like 1 (cdkal1), mRNA [NM_200627]
A_15_P106360	4.68638	1.15999	zgc:101826	Dr.81584	ENSDART00000065397	NM_001004677	Danio rerio zgc:101826 (zgc:101826), mRNA [NM_001004677]
A_15_P134271	3.32041	1.15979	nenf	Dr.39150	ENSDART00000058793	BC090546	neudesin [Source:RefSeq peptide;Acc:NP_001032793] [ENSDART00000058793]
A_15_P203841	3.49798	1.15972		Dr.1481	ENSDART00000025435	BC090426	Vars protein Fragment [Source:UniProtKB/TrEMBL;Acc:Q5BLI2] [ENSDART00000025435]
A_15_P339120	3.46159	1.15956	tspan7	Dr.75189	ENSDART00000016002	NM_214774	Danio rerio tetraspanin 7 (tspan7), mRNA [NM_214774]
A_15_P119703	3.34596	1.15934	ppapdc1b	Dr.28994	ENSDART00000127784	NM_001002211	Danio rerio phosphatidic acid phosphatase type 2 domain containing 1B (ppapdc1b), mRNA [NM_001002211]
A_15_P453775	11.11	1.15929	wu:fk66c03	Dr.122538		BE016624	fk66c03.y1 Zebrafish Research Genetics C32 fin Danio rerio cDNA 5', mRNA sequence [BE016624]
A_15_P105376	3.14419	1.15851	atp6v0d1	Dr.77332	ENSDART00000126024	NM_199620	Danio rerio ATPase, H+ transporting, V0 subunit D isoform 1 (atp6v0d1), mRNA [NM_199620]
A_15_P117379	3.27802	1.15848	arhgdia	Dr.1304	ENSDART00000064311	NM_213461	Danio rerio Rho GDP dissociation inhibitor (GDI) alpha (arhgdia), mRNA [NM_213461]
A_15_P198581	3.06281	1.15827	arpc5a	Dr.76631	ENSDART00000057174	NM_194378	Danio rerio actin related protein 2/3 complex, subunit 5A (arpc5a), mRNA [NM_194378]
A_15_P120045	3.84611	1.15802	cisd2	Dr.77441	ENSDART00000074604	NM_200383	Danio rerio CDGSH iron sulfur domain 2 (cisd2), mRNA [NM_200383]
A_15_P169681	8.84503	1.15782	zgc:110655	Dr.80551		NM_001020618	Danio rerio zgc:110655 (zgc:110655), mRNA [NM_001020618]
A_15_P338675	5.16718	1.15683
A_15_P121175	3.09526	1.15661	lysmd4	Dr.77739	ENSDART00000099463	NM_200850	Danio rerio LysM, putative peptidoglycan-binding, domain containing 4 (lysmd4), mRNA [NM_200850]
A_15_P106298	4.3763	1.15644	sra1	Dr.86806	ENSDART00000075672	NM_001002047	Danio rerio steroid receptor RNA activator 1 (sra1), mRNA [NM_001002047]
A_15_P205886	13.6776	1.15628	zgc:153031	Dr.45346	ENSDART00000099764	NM_001044830	Danio rerio zgc:153031 (zgc:153031), mRNA [NM_001044830]
A_15_P118395	11.0554	1.15612
A_15_P163141	3.16913	1.156	cutc	Dr.86992		NM_001006046	Danio rerio cutC copper transporter homolog (E. coli) (cutc), mRNA [NM_001006046]
A_15_P143826	5.32247	1.15539	btr06	Dr.117912	ENSDART00000076318	NM_001127479	Danio rerio bloodthirsty-related gene family, member 6 (btr06), mRNA [NM_001127479]
A_15_P117556	3.91326	1.1552	gabpa	Dr.77675	ENSDART00000100701	NM_131587	Danio rerio GA-binding protein transcription factor, alpha subunit (gabpa), mRNA [NM_131587]
A_15_P493677	4.12731	1.15478	fam177a1	Dr.118796	ENSDART00000113713	NM_001105707	Danio rerio family with sequence similarity 177, member A1 (fam177a1), mRNA [NM_001105707]
A_15_P109753	8.35491	1.15477		Dr.29040	ENSDART00000062324	BC049523	histone 2A family member ZA [Source:RefSeq peptide;Acc:NP_001036788] [ENSDART00000062324]
A_15_P100191	6.65519	1.15455	cltca	Dr.77490		NM_001005391	Danio rerio clathrin, heavy polypeptide a (Hc) (cltca), mRNA [NM_001005391]
A_15_P120824	4.10458	1.15432	cacng2a	Dr.114347	ENSDART00000041388	NM_200641	Danio rerio calcium channel, voltage-dependent, gamma subunit 2a (cacng2a), mRNA [NM_200641]
A_15_P298611	3.5313	1.15425
A_15_P109743	3.56534	1.15405	psma8	Dr.35180	ENSDART00000015479	NM_213166	Danio rerio proteasome (prosome, macropain) subunit, alpha type, 8 (psma8), mRNA [NM_213166]
A_15_P567097	4.73049	1.15377	edf1	Dr.9707	ENSDART00000015940	NM_200745	Danio rerio endothelial differentiation-related factor 1 (edf1), mRNA [NM_200745]
A_15_P171096	3.08073	1.15352	ppil1	Dr.76560	ENSDART00000021406	NM_001034178	Danio rerio peptidylprolyl isomerase (cyclophilin)-like 1 (ppil1), mRNA [NM_001034178]
A_15_P117955	6.62302	1.15334	adssl	Dr.18323	ENSDART00000016819	BC051613	adenylosuccinate synthase, like [Source:RefSeq peptide;Acc:NP_775344] [ENSDART00000016819]
A_15_P446510	8.18775	1.15325					Rep: LOC793066 protein - Danio rerio (Zebrafish) (Brachydanio rerio), partial (42%) [TC389359]
A_15_P151846	3.18409	1.15312	gspt1l	Dr.1388	ENSDART00000016780	NM_198806	Danio rerio G1 to S phase transition 1, like (gspt1l), mRNA [NM_198806]
A_15_P100630	3.27744	1.15308	dnajb12	Dr.11550	ENSDART00000057525	NM_212659	Danio rerio DnaJ (Hsp40) homolog, subfamily B, member 12 (dnajb12), mRNA [NM_212659]
A_15_P161956	6.83939	1.15284	yeats4	Dr.88142	ENSDART00000067427	NM_001002752	Danio rerio YEATS domain containing 4 (yeats4), mRNA [NM_001002752]
A_15_P343370	4.00214	1.15264
A_15_P111034	3.55456	1.15234	drap1	Dr.719	ENSDART00000060399	NM_205541	Danio rerio DR1-associated protein 1 (negative cofactor 2 alpha) (drap1), mRNA [NM_205541]
A_15_P479510	36.1407	1.15225		Dr.99269		CT717177	CT717177 ZF_mu Danio rerio cDNA clone ZF_mu_240g09 3', mRNA sequence [CT717177]
A_15_P106713	4.98456	1.15172					Rep: thyroid hormone receptor associated protein 6 - Danio rerio, complete [TC377386]
A_15_P198731	3.79122	1.15172		Dr.79075	ENSDART00000099247	BC049442	geranylgeranyl transferase type-2 subunit beta [Source:RefSeq peptide;Acc:NP_998277] [ENSDART00000099247]
A_15_P387080	7.57771	1.15163		Dr.101495		CT606655	CT606655 ZF_mu Danio rerio cDNA clone ZF_mu_180g17 3', mRNA sequence [CT606655]
A_15_P113843	4.14585	1.15155
A_15_P214916	3.21995	1.15096	dnajb12	Dr.11550	ENSDART00000057525	NM_212659	Danio rerio DnaJ (Hsp40) homolog, subfamily B, member 12 (dnajb12), mRNA [NM_212659]
A_15_P473075	3.10794	1.15066	zgc:175133	Dr.75916	ENSDART00000110458	NM_001127471	Danio rerio zgc:175133 (zgc:175133), mRNA [NM_001127471]
A_15_P205246	4.88093	1.15064	myh9l2	Dr.76608	ENSDART00000065502	NM_001098177	Danio rerio myosin, heavy chain 9, non-muscle, like-2 (myh9l2), mRNA [NM_001098177]
A_15_P103337	3.11037	1.15052	cars	Dr.24192	ENSDART00000052514	NM_001118900	Danio rerio cysteinyl-tRNA synthetase (cars), mRNA [NM_001118900]
A_15_P174506	3.44664	1.15027	zgc:158281	Dr.33005	ENSDART00000129644	NM_001089403	Danio rerio zgc:158281 (zgc:158281), mRNA [NM_001089403]
A_15_P111886	10.553	1.14996	fkbp9	Dr.76879	ENSDART00000004392	NM_001003520	Danio rerio FK506 binding protein 9 (fkbp9), mRNA [NM_001003520]
A_15_P110115	3.60318	1.14929					Rep: Dkc1 protein - Danio rerio (Zebrafish) (Brachydanio rerio), partial (11%) [TC425729]
A_15_P106167	3.60244	1.14904	psmd13	Dr.25959	ENSDART00000104576	NM_200948	Danio rerio proteasome (prosome, macropain) 26S subunit, non-ATPase, 13 (psmd13), mRNA [NM_200948]
A_15_P293796	3.05489	1.14822
A_15_P117978	29.483	1.14818	h3f3d	Dr.77073		NM_201101	Danio rerio H3 histone, family 3D (h3f3d), mRNA [NM_201101]
A_15_P605102	18.2815	1.1479			ENSDART00000123533		fatty acid desaturase domain family, member 6 [Source:HGNC Symbol;Acc:30459] [ENSDART00000123533]
A_15_P172906	5.06014	1.14772	rif1	Dr.78589	ENSDART00000110992	NM_001080806	Danio rerio RAP1 interacting factor homolog (yeast) (rif1), mRNA [NM_001080806]
A_15_P209851	3.45711	1.14761	pitpna	Dr.12713	ENSDART00000057697	NM_200935	Danio rerio phosphatidylinositol transfer protein, alpha (pitpna), mRNA [NM_200935]
A_15_P116305	4.03979	1.14742	med14	Dr.8754	ENSDART00000011304	NM_212765	Danio rerio mediator complex subunit 14 (med14), mRNA [NM_212765]
A_15_P112848	3.51803	1.14738	pigu		ENSDART00000110441		phosphatidylinositol glycan anchor biosynthesis class U protein [Source:RefSeq peptide;Acc:NP_001171884] [ENSDART00000110441]
A_15_P115590	3.07009	1.14727	zgc:103668	Dr.106484	ENSDART00000115319	NM_001007361	Danio rerio zgc:103668 (zgc:103668), mRNA [NM_001007361]
A_15_P317786	3.95597	1.14716		Dr.139420		CT622757	CT622757 ZF_mu Danio rerio cDNA clone ZF_mu_65b11 5', mRNA sequence [CT622757]
A_15_P274226	3.92103	1.14644				XM_002662918	Rep: Four jointed box 1 - Xiphophorus maculatus (Southern platyfish), partial (59%) [TC379797]
A_15_P433030	3.70435	1.14627
A_15_P103675	3.36643	1.14627	ctsl1a	Dr.104499	ENSDART00000012361	NM_212584	Danio rerio cathepsin L, 1 a (ctsl1a), mRNA [NM_212584]
A_15_P113182	3.562	1.14615	anxa13	Dr.11764	ENSDART00000013294	NM_131774	Danio rerio annexin A13 (anxa13), mRNA [NM_131774]
A_15_P143396	5.29427	1.14567	traf7	Dr.124692		NM_001080185	Danio rerio TNF receptor-associated factor 7 (traf7), mRNA [NM_001080185]
A_15_P183736	3.72192	1.14562	c20orf24	Dr.150634	ENSDART00000109304	NM_199850	Danio rerio c20orf24 homolog (H. sapiens) (c20orf24), mRNA [NM_199850]
A_15_P169291	4.17219	1.14547	zgc:153914	Dr.156208		NM_001077720	Danio rerio zgc:153914 (zgc:153914), mRNA [NM_001077720]
A_15_P175036	3.94488	1.14525	pgap2	Dr.78636	ENSDART00000065503	NM_001013544	Danio rerio post-GPI attachment to proteins 2 (pgap2), mRNA [NM_001013544]
A_15_P153796	3.18102	1.14507	cdkal1	Dr.118384	ENSDART00000029313	NM_200627	Danio rerio CDK5 regulatory subunit associated protein 1-like 1 (cdkal1), mRNA [NM_200627]
A_15_P116859	3.09873	1.14489					Rep: Valosin containing protein - Danio rerio (Zebrafish) (Brachydanio rerio), complete [TC386691]
A_15_P144746	5.12284	1.14442	zgc:101715	Dr.36473	ENSDART00000005087	NM_001004633	Danio rerio zgc:101715 (zgc:101715), mRNA [NM_001004633]
A_15_P338400	3.50413	1.14441
A_15_P104604	3.89434	1.14441	chst10	Dr.11834	ENSDART00000047211	NM_001003779	Danio rerio carbohydrate sulfotransferase 10 (chst10), mRNA [NM_001003779]
A_15_P120927	3.34027	1.14438	copz1	Dr.79072	ENSDART00000011201	NM_131508	Danio rerio coatomer protein complex, subunit zeta 1 (copz1), mRNA [NM_131508]
A_15_P101227	4.60061	1.1441	pdlim7	Dr.121170		NM_200840	Danio rerio PDZ and LIM domain 7 (pdlim7), mRNA [NM_200840]
A_15_P107911	3.15107	1.14406	zgc:85789	Dr.77043		NM_212616	Danio rerio zgc:85789 (zgc:85789), mRNA [NM_212616]
A_15_P534927	3.22907	1.14382
A_15_P209506	3.44085	1.14346	sdf2	Dr.79812	ENSDART00000034875	NM_200039	Danio rerio stromal cell-derived factor 2 (sdf2), mRNA [NM_200039]
A_15_P443720	3.87877	1.14328	LOC100334290			XM_002661745	PREDICTED: Danio rerio hypothetical protein LOC100334290 (LOC100334290), mRNA [XM_002661745]
A_15_P111855	22.6644	1.14326	erp44	Dr.2478	ENSDART00000027545	NM_200892	Danio rerio endoplasmic reticulum protein 44 (erp44), mRNA [NM_200892]
A_15_P102409	3.28281	1.14326	zgc:153972	Dr.80030	ENSDART00000086437	NM_001080008	Danio rerio zgc:153972 (zgc:153972), mRNA [NM_001080008]
A_15_P603882	3.34364	1.14315					Rep: RAD23 homolog B - Danio rerio (Zebrafish) (Brachydanio rerio), partial (63%) [TC447262]
A_15_P207806	3.37723	1.14284	apaf1	Dr.78833	ENSDART00000113507	NM_001045243	Danio rerio apoptotic protease activating factor 1 (apaf1), transcript variant 1, mRNA [NM_001045243]
A_15_P110732	4.99962	1.14252	med10	Dr.82661	ENSDART00000103887	NM_001017699	Danio rerio mediator of RNA polymerase II transcription, subunit 10 homolog (med10), mRNA [NM_001017699]
A_15_P171416	7.86373	1.14227	zgc:55876	Dr.77943	ENSDART00000105586	NM_199651	Danio rerio zgc:55876 (zgc:55876), mRNA [NM_199651]
A_15_P118918	3.47994	1.14221	atp6v0a1a	Dr.114200	ENSDART00000017646	NM_212672	Danio rerio ATPase, H+ transporting, lysosomal V0 subunit a isoform 1a (atp6v0a1a), mRNA [NM_212672]
A_15_P115951	4.07828	1.14217		Dr.125909		CO351111	DR_AOV_FL18_F03 adult ovary full-length (TLL) Danio rerio cDNA, mRNA sequence [CO351111]
A_15_P101781	3.34174	1.14199	prkacab	Dr.76750	ENSDART00000019936	NM_001003470	Danio rerio protein kinase, cAMP-dependent, catalytic, alpha, genome duplicate b (prkacab), mRNA [NM_001003470]
A_15_P118010	3.46197	1.14166		Dr.150707		BC055618	Danio rerio cDNA clone IMAGE:5605243, partial cds. [BC055618]
A_15_P113675	3.83746	1.14138	ctnnbl1	Dr.77271	ENSDART00000015535	NM_200866	Danio rerio catenin, beta like 1 (ctnnbl1), mRNA [NM_200866]
A_15_P117643	4.38871	1.14119	gtf2e2	Dr.51	ENSDART00000016488	NM_212731	Danio rerio general transcription factor IIE, polypeptide 2, beta (gtf2e2), mRNA [NM_212731]
A_15_P104966	6.69593	1.1408	ptges3b	Dr.75626	ENSDART00000081777	NM_001002137	Danio rerio prostaglandin E synthase 3b (cytosolic) (ptges3b), mRNA [NM_001002137]
A_15_P320846	3.48845	1.14043
A_15_P143361	3.36385	1.14008	cacybp	Dr.88077	ENSDART00000098734	NM_212887	Danio rerio calcyclin binding protein (cacybp), mRNA [NM_212887]
A_15_P100561	3.20385	1.14007	vps4b	Dr.85231		NM_200906	Danio rerio vacuolar protein sorting 4b (yeast) (vps4b), mRNA [NM_200906]
A_15_P113548	3.88684	1.13953
A_15_P504917	3.25952	1.13923
A_15_P542752	3.08506	1.13917
A_15_P190596	3.72254	1.13903	kcnip1a	Dr.103316	ENSDART00000046954	XM_001346344	PREDICTED: Danio rerio Kv channel interacting protein 1 a (kcnip1a), mRNA [XM_001346344]
A_15_P171383	3.58234	1.13858	zgc:158450	Dr.72337	ENSDART00000087120	NM_001080200	Danio rerio zgc:158450 (zgc:158450), mRNA [NM_001080200]
A_15_P109475	5.21169	1.13855	rbm25	Dr.77657	ENSDART00000114407	NM_199790	Danio rerio RNA binding motif protein 25 (rbm25), mRNA [NM_199790]
A_15_P194881	3.58236	1.13835	ubl7	Dr.78246	ENSDART00000098390	NM_200360	Danio rerio ubiquitin-like 7 (ubl7), mRNA [NM_200360]
A_15_P134804	3.17592	1.13827	ebna1bp2l	Dr.31853	ENSDART00000077259	NM_001003840	Danio rerio EBNA1 binding protein 2-like (ebna1bp2l), mRNA [NM_001003840]
A_15_P101598	3.98188	1.13818	uap1l1	Dr.18373	ENSDART00000023463	NM_200294	Danio rerio UDP-N-acteylglucosamine pyrophosphorylase 1, like 1 (uap1l1), mRNA [NM_200294]
A_15_P238986	3.27275	1.13795
A_15_P142376	3.05672	1.13733	ppapdc3	Dr.83029	ENSDART00000113043	NM_205660	Danio rerio phosphatidic acid phosphatase type 2 domain containing 3 (ppapdc3), mRNA [NM_205660]
A_15_P477430	8.69361	1.13701		Dr.98108		CT729778	CT729778 ZF_mu Danio rerio cDNA clone ZF_mu_212e16 3', mRNA sequence [CT729778]
A_15_P282631	3.29887	1.13692	zgc:153294	Dr.80583	ENSDART00000129459	NM_001076588	Danio rerio zgc:153294 (zgc:153294), mRNA [NM_001076588]
A_15_P114224	3.27744	1.13637	fam50a	Dr.76127	ENSDART00000037501	NM_001017636	Danio rerio family with sequence similarity 50, member A (fam50a), mRNA [NM_001017636]
A_15_P212471	3.07942	1.13604	sp5l	Dr.78445	ENSDART00000024283	NM_194371	Danio rerio Sp5 transcription factor-like (sp5l), mRNA [NM_194371]
A_15_P114410	4.941	1.13566	sap18	Dr.13349	ENSDART00000080604	NM_200720	Danio rerio sin3-associated polypeptide (sap18), mRNA [NM_200720]
A_15_P594747	3.66526	1.13544		Dr.72948		CT681948	CT681948 ZF_mu Danio rerio cDNA clone ZF_mu_282l09 3', mRNA sequence [CT681948]
A_15_P168806	3.51897	1.13531	smyd2b	Dr.48486	ENSDART00000031759	NM_001045291	Danio rerio SET and MYND domain containing 2b (smyd2b), transcript variant 2, mRNA [NM_001045291]
A_15_P133576	3.37244	1.13486	zgc:77849	Dr.76484	ENSDART00000025604	NM_199602	Danio rerio zgc:77849 (zgc:77849), mRNA [NM_199602]
A_15_P509482	4.9149	1.13458
A_15_P214926	3.74886	1.13391
A_15_P210006	6.64213	1.1336	ube2na	Dr.16839	ENSDART00000014188	NM_213486	Danio rerio ubiquitin-conjugating enzyme E2Na (ube2na), mRNA [NM_213486]
A_15_P176466	3.36124	1.13329	hgfa	Dr.91265	ENSDART00000129913	NM_001013274	Danio rerio hepatocyte growth factor a (hgfa), mRNA [NM_001013274]
A_15_P104797	3.27691	1.13317	ints12	Dr.106687	ENSDART00000003618	NM_001002161	Danio rerio integrator complex subunit 12 (ints12), mRNA [NM_001002161]
A_15_P148461	8.19363	1.13262	pcolce2b	Dr.15092	ENSDART00000077951	NM_200460	Danio rerio procollagen C-endopeptidase enhancer 2b (pcolce2b), mRNA [NM_200460]
A_15_P433820	4.66178	1.13233	bhlhe41	Dr.85246		BC131854	Danio rerio basic helix-loop-helix domain containing, class B, 3 like, mRNA (cDNA clone IMAGE:7069632), containing frame-shift errors. [BC131854]
A_15_P322412	3.27061	1.13221
A_15_P164081	4.62396	1.13169	zgc:110436	Dr.79788	ENSDART00000062175	NM_001024395	Danio rerio zgc:110436 (zgc:110436), mRNA [NM_001024395]
A_15_P118351	3.41923	1.13059	wdr75	Dr.122686	ENSDART00000059667	NM_200090	Danio rerio WD repeat domain 75 (wdr75), mRNA [NM_200090]
A_15_P379295	3.20972	1.13033	copb2	Dr.14625	ENSDART00000044331	NM_001001940	Danio rerio coatomer protein complex, subunit beta 2 (copb2), mRNA [NM_001001940]
A_15_P153866	3.01416	1.12999	uck2a	Dr.81637	ENSDART00000002186	NM_001171067	Danio rerio uridine-cytidine kinase 2a (uck2a), mRNA [NM_001171067]
A_15_P279616	13.3077	1.12997
A_15_P111842	3.19189	1.12955	si:dkey-103i16.1	Dr.15202	ENSDART00000111037	NM_001044970	Danio rerio si:dkey-103i16.1 (si:dkey-103i16.1), mRNA [NM_001044970]
A_15_P543652	7.10152	1.12906					Rep: Predicted protein - Monosiga brevicollis MX1, partial (8%) [TC443504]
A_15_P208776	3.75134	1.12882	hsd3b1	Dr.119436	ENSDART00000064447	NM_212797	Danio rerio hydroxy-delta-5-steroid dehydrogenase, 3 beta- and steroid delta-isomerase 1 (hsd3b1), mRNA [NM_212797]
A_15_P115909	3.72101	1.12829	wars	Dr.79691		NM_200772	Danio rerio tryptophanyl-tRNA synthetase (wars), mRNA [NM_200772]
A_15_P173376	5.07158	1.12817	ddx46	Dr.75190	ENSDART00000099278	NM_001024817	Danio rerio DEAD (Asp-Glu-Ala-Asp) box polypeptide 46 (ddx46), mRNA [NM_001024817]
A_15_P115114	4.00585	1.12733	zgc:91861	Dr.36960		NM_001005583	Danio rerio zgc:91861 (zgc:91861), mRNA [NM_001005583]
A_15_P100944	4.3676	1.12625	zgc:77001	Dr.30387		NM_212911	Danio rerio zgc:77001 (zgc:77001), mRNA [NM_212911]
A_15_P100722	3.78327	1.12622	copb2	Dr.14625	ENSDART00000044331	NM_001001940	Danio rerio coatomer protein complex, subunit beta 2 (copb2), mRNA [NM_001001940]
A_15_P108350	3.10396	1.12606	krt18	Dr.39128	ENSDART00000127667	NM_178437	Danio rerio keratin 18 (krt18), mRNA [NM_178437]
A_15_P251746	3.9673	1.12599		Dr.126093		EE313389	AGENCOURT_85522054 NIH_ZGC_23 Danio rerio cDNA clone IMAGE:8729808 5', mRNA sequence [EE313389]
A_15_P116276	3.0522	1.12533			ENSDART00000056865	XM_002666489	catenin, beta interacting protein 1 [Source:RefSeq peptide;Acc:NP_571669] [ENSDART00000056865]
A_15_P149711	3.29762	1.12516	hnrnpa0	Dr.35374	ENSDART00000052512	NM_214706	Danio rerio heterogeneous nuclear ribonucleoprotein A0 (hnrnpa0), mRNA [NM_214706]
A_15_P365280	3.03968	1.12501	gspt1l	Dr.1388	ENSDART00000016780	NM_198806	Danio rerio G1 to S phase transition 1, like (gspt1l), mRNA [NM_198806]
A_15_P119713	7.60876	1.12416	snrpc	Dr.18318	ENSDART00000017230	NM_173251	Danio rerio small nuclear ribonucleoprotein polypeptide C (snrpc), mRNA [NM_173251]
A_15_P543022	3.26525	1.12368					Rep: Predicted protein - Monosiga brevicollis MX1, partial (6%) [TC411550]
A_15_P113579	6.7162	1.12358	vta1	Dr.2866	ENSDART00000067053	NM_213140	Danio rerio Vps20-associated 1 homolog (S. cerevisiae) (vta1), mRNA [NM_213140]
A_15_P200916	4.5328	1.12344		Dr.104759	ENSDART00000053440	BC092769	Zgc:110171 [Source:UniProtKB/TrEMBL;Acc:Q568Q2] [ENSDART00000111357]
A_15_P559982	3.30172	1.1232		Dr.112385		EH552091	FDR202-P00044-DEPE-F_J10 FDR202 Danio rerio cDNA clone FDR202-P00044-BR_J10 5', mRNA sequence [EH552091]
A_15_P497207	3.72142	1.12305
A_15_P120437	4.79477	1.12284	wu:fc21h10	Dr.105704		CK691063	ZF101-P00055-DEPE-F2_A08 GISZF101 Danio rerio cDNA clone IMAGE:7154770 5', mRNA sequence [CK691063]
A_15_P108460	12.6488	1.1225	hbegfb	Dr.83237	ENSDART00000010193	NM_001100401	Danio rerio heparin-binding EGF-like growth factor b (hbegfb), mRNA [NM_001100401]
A_15_P170081	3.788	1.12242	srp14	Dr.87571	ENSDART00000122683	NM_001033741	Danio rerio signal recognition particle 14 (srp14), mRNA [NM_001033741]
A_15_P149631	5.38164	1.12225	dnajb1b	Dr.26675		NM_199773	Danio rerio DnaJ (Hsp40) homolog, subfamily B, member 1b (dnajb1b), mRNA [NM_199773]
A_15_P132241	5.16214	1.12183		Dr.21082	ENSDART00000082448	AF423762	Danio rerio unknown mRNA sequence. [AF423762]
A_15_P114619	4.14984	1.12134					Rep: Proteasome subunit alpha type - Danio rerio (Zebrafish) (Brachydanio rerio), complete [TC399164]
A_15_P475655	3.2061	1.12086					Rep: Scyba protein - Danio rerio (Zebrafish) (Brachydanio rerio), complete [TC419369]
A_15_P462570	3.17534	1.12074	mlec	Dr.121557	ENSDART00000083068	CT611790	Malectin Precursor [Source:UniProtKB/Swiss-Prot;Acc:A9C3P0] [ENSDART00000083068]
A_15_P117699	8.26749	1.12068	bad	Dr.75370	ENSDART00000121943	NM_131579	Danio rerio BCL2-antagonist of cell death (bad), mRNA [NM_131579]
A_15_P189991	3.33095	1.12053	plp2	Dr.41821	ENSDART00000127032	BC125944	proteolipid protein 2 [Source:RefSeq peptide;Acc:NP_001154917] [ENSDART00000127032]
A_15_P108781	3.00584	1.12036	klhl21	Dr.85564	ENSDART00000057357	NM_207081	Danio rerio kelch-like 21 (Drosophila) (klhl21), mRNA [NM_207081]
A_15_P331171	5.86141	1.12015	anxa1a	Dr.59	ENSDART00000031665	NM_181758	Danio rerio annexin A1a (anxa1a), mRNA [NM_181758]
A_15_P191181	3.73737	1.11992
A_15_P175446	3.21574	1.11981	atp6ap1	Dr.76858	ENSDART00000054013	NM_173265	Danio rerio ATPase, H+ transporting, lysosomal accessory protein 1 (atp6ap1), mRNA [NM_173265]
A_15_P177766	4.16725	1.11972		Dr.31649	ENSDART00000128404	BC124523	Danio rerio cDNA clone IMAGE:8008189. [BC124523]
A_15_P193371	4.9473	1.1195	zgc:55741	Dr.75264		NM_212764	Danio rerio zgc:55741 (zgc:55741), mRNA [NM_212764]
A_15_P109984	3.48593	1.11946	sptlc1	Dr.45814	ENSDART00000063120	NM_001020471	Danio rerio serine palmitoyltransferase, long chain base subunit 1 (sptlc1), mRNA [NM_001020471]
A_15_P157491	3.60368	1.11933	pufa		ENSDART00000127277	XM_690488	Rep: LOC514957 protein - Bos taurus (Bovine), partial (80%) [TC377963]
A_15_P147726	14.0117	1.11925		Dr.121164	ENSDART00000097267	BC107992	hypothetical protein LOC777712 [Source:RefSeq peptide;Acc:NP_001071228] [ENSDART00000097267]
A_15_P188731	10.2614	1.11905	zgc:123246		ENSDART00000062426		hypothetical protein LOC567956 [Source:RefSeq peptide;Acc:NP_001032783] [ENSDART00000062426]
A_15_P100253	5.47988	1.11905		Dr.32911	ENSDART00000035096	BC071301	heat shock protein 47 [Source:RefSeq peptide;Acc:NP_571279] [ENSDART00000035096]
A_15_P198406	12.3977	1.11889	kdsr	Dr.12808	ENSDART00000022621	NM_201139	Danio rerio 3-ketodihydrosphingosine reductase (kdsr), mRNA [NM_201139]
A_15_P114913	5.89357	1.11855	rer1	Dr.13426	ENSDART00000005464	NM_200675	Danio rerio RER1 retention in endoplasmic reticulum 1 homolog (S. cerevisiae) (rer1), mRNA [NM_200675]
A_15_P113090	3.61702	1.11828	snx12	Dr.33092	ENSDART00000003335	NM_201123	Danio rerio sorting nexin 12 (snx12), transcript variant 1, mRNA [NM_201123]
A_15_P366285	3.56825	1.11796	zgc:56376	Dr.133568	ENSDART00000127859	NM_201095	Danio rerio zgc:56376 (zgc:56376), mRNA [NM_201095]
A_15_P101560	3.58343	1.11763	rnaseka	Dr.77650	ENSDART00000101124	NM_001045405	Danio rerio ribonuclease, RNase K a (rnaseka), mRNA [NM_001045405]
A_15_P119818	3.10724	1.11761	alg8	Dr.80448	ENSDART00000065565	NM_001017647	Danio rerio asparagine-linked glycosylation 8 homolog (yeast, alpha-1,3-glucosyltransferase) (alg8), mRNA [NM_001017647]
A_15_P322656	4.73261	1.11759					Rep: Lipoate-protein ligase A - Bacteroides thetaiotaomicron, partial (7%) [TC430460]
A_15_P101440	4.24277	1.11721					Rep: Chromosome 1 SCAF14995, whole genome shotgun sequence - Tetraodon nigroviridis (Green puffer), partial (68%) [TC406650]
A_15_P112171	4.01032	1.11686	srsf1a	Dr.158949		NM_213015	Danio rerio serine/arginine-rich splicing factor 1a (srsf1a), mRNA [NM_213015]
A_15_P120341	4.73602	1.11653	plxnd1	Dr.103153		NM_205697	Danio rerio plexin D1 (plxnd1), mRNA [NM_205697]
A_15_P188161	3.35108	1.11644	LOC100007926	Dr.81888	ENSDART00000008240	XM_001923715	PREDICTED: Danio rerio P2Y purinoceptor 11-like (LOC100007926), mRNA [XM_001923715]
A_15_P476880	3.86325	1.1162
A_15_P191986	3.85745	1.11569
A_15_P517652	4.65027	1.11558	LOC100334424			XM_002664081	PREDICTED: Danio rerio elongin A-like (LOC100334424), mRNA [XM_002664081]
A_15_P205556	3.34783	1.11542	zgc:163002	Dr.81096	ENSDART00000099276	NM_001089341	Danio rerio zgc:163002 (zgc:163002), mRNA [NM_001089341]
A_15_P114300	3.98762	1.1154	zgc:136330	Dr.86483	ENSDART00000078606	NM_001045327	Danio rerio zgc:136330 (zgc:136330), mRNA [NM_001045327]
A_15_P108478	3.07965	1.11525	bc2	Dr.75361	ENSDART00000076103	NM_213517	Danio rerio putative breast adenocarcinoma marker (bc2), mRNA [NM_213517]
A_15_P146446	4.59012	1.11468	zgc:77891	Dr.78475	ENSDART00000041504	NM_205693	Danio rerio zgc:77891 (zgc:77891), mRNA [NM_205693]
A_15_P142781	3.33227	1.11387	fbxo5	Dr.79262	ENSDART00000056962	NM_001003869	Danio rerio F-box protein 5 (fbxo5), mRNA [NM_001003869]
A_15_P120562	3.00316	1.11337	LOC568678	Dr.88419	ENSDART00000084282	BC133101	LOC568678 protein Fragment [Source:UniProtKB/TrEMBL;Acc:A2RUY9] [ENSDART00000084282]
A_15_P104308	4.97225	1.11321	zgc:55701	Dr.20495	ENSDART00000075905	NM_213079	Danio rerio zgc:55701 (zgc:55701), mRNA [NM_213079]
A_15_P101910	3.5351	1.11292	syncrip	Dr.75407	ENSDART00000058779	NM_214696	Danio rerio synaptotagmin binding, cytoplasmic RNA interacting protein (syncrip), mRNA [NM_214696]
A_15_P524267	3.89154	1.1128		Dr.137486		CT641301	CT641301 ZF_mu Danio rerio cDNA clone ZF_mu_136k03 3', mRNA sequence [CT641301]
A_15_P141336	17.032	1.11151	crfb8	Dr.84028	ENSDART00000043626	NM_001079676	Danio rerio cytokine receptor family member b8 (crfb8), mRNA [NM_001079676]
A_15_P110488	5.06696	1.11149	snrnp70	Dr.35845	ENSDART00000055279	NM_001003875	Danio rerio small nuclear ribonucleoprotein 70 (U1) (snrnp70), mRNA [NM_001003875]
A_15_P305031	19.7575	1.11128
A_15_P100121	3.54529	1.11102	snrpd3l	Dr.75875	ENSDART00000130407	NM_199760	Danio rerio small nuclear ribonucleoprotein D3 polypeptide, like (snrpd3l), mRNA [NM_199760]
A_15_P463760	3.58896	1.11096		Dr.121853		AI658047	fc18c01.y1 Zebrafish WashU MPIMG EST Danio rerio cDNA clone IMAGE:3721728 5', mRNA sequence [AI658047]
A_15_P114365	3.72949	1.11074	psmd8	Dr.1191	ENSDART00000005431	NM_001002131	Danio rerio proteasome (prosome, macropain) 26S subunit, non-ATPase, 8 (psmd8), mRNA [NM_001002131]
A_15_P118283	3.63033	1.11073	ccl1	Dr.76247	ENSDART00000081457	NM_131062	Danio rerio CC chemokine 1 (ccl1), mRNA [NM_131062]
A_15_P119204	3.2381	1.11062	nop16	Dr.83130	ENSDART00000065208	NM_001002534	Danio rerio NOP16 nucleolar protein homolog (yeast) (nop16), mRNA [NM_001002534]
A_15_P144731	3.40386	1.11011	map1lc3b	Dr.120733	ENSDART00000003240	NM_199604	Danio rerio microtubule-associated protein 1 light chain 3 beta (map1lc3b), mRNA [NM_199604]
A_15_P103331	3.16007	1.11004	asah1a	Dr.36953	ENSDART00000017122	NM_001006088	Danio rerio N-acylsphingosine amidohydrolase (acid ceramidase) 1a (asah1a), mRNA [NM_001006088]
A_15_P110225	7.87642	1.10986
A_15_P210181	3.82015	1.10911
A_15_P585912	4.28743	1.10902	elavl1	Dr.75059	ENSDART00000098443	NM_131452	Danio rerio ELAV (embryonic lethal, abnormal vision, Drosophila)-like 1 (Hu antigen R) (elavl1), mRNA [NM_131452]
A_15_P175836	3.27096	1.10888	zgc:73124	Dr.80632	ENSDART00000028048	NM_200722	Danio rerio zgc:73124 (zgc:73124), mRNA [NM_200722]
A_15_P100140	3.18799	1.10844	psmd6	Dr.84195	ENSDART00000103987	NM_200291	Danio rerio proteasome (prosome, macropain) 26S subunit, non-ATPase, 6 (psmd6), mRNA [NM_200291]
A_15_P101486	3.03083	1.10839	zgc:77304	Dr.75468	ENSDART00000009775	NM_199925	Danio rerio zgc:77304 (zgc:77304), mRNA [NM_199925]
A_15_P110365	3.18003	1.10829	tbx20	Dr.8231	ENSDART00000017185	NM_131506	Danio rerio T-box 20 (tbx20), mRNA [NM_131506]
A_15_P106647	3.01824	1.10826	si:dkey-4m11.4	Dr.110655	ENSDART00000111212	XM_687914	Novel protein similar to vertebrate NCK adaptor protein 1 (NCK1) Fragment [Source:UniProtKB/TrEMBL;Acc:B0V0X4] [ENSDART00000111212]
A_15_P101402	5.73697	1.10756		Dr.85718		EE321907	AGENCOURT_85421531 NIH_ZGC_28 Danio rerio cDNA clone IMAGE:7917618 5', mRNA sequence [EE321907]
A_15_P198161	3.51007	1.10733	nkx6.2	Dr.15365	ENSDART00000064702	NM_001135784	Danio rerio NK6 transcription factor related, locus 2 (nkx6.2), mRNA [NM_001135784]
A_15_P118506	3.07766	1.10705	rpe	Dr.75331	ENSDART00000021218	NM_201312	Danio rerio ribulose-5-phosphate-3-epimerase (rpe), mRNA [NM_201312]
A_15_P121267	4.77232	1.10705	srrt	Dr.4841	ENSDART00000018895	NM_173238	Danio rerio serrate RNA effector molecule homolog (Arabidopsis) (srrt), mRNA [NM_173238]
A_15_P113246	3.11095	1.10674	zgc:92542	Dr.79591	ENSDART00000125251	NM_001003442	Danio rerio zgc:92542 (zgc:92542), mRNA [NM_001003442]
A_15_P191151	4.2885	1.10655	aga	Dr.118019	ENSDART00000016728	NM_001110281	Danio rerio aspartylglucosaminidase (aga), mRNA [NM_001110281]
A_15_P108808	3.71528	1.10648	pttg1ipb	Dr.82002	ENSDART00000058565	NM_001005941	Danio rerio pituitary tumor-transforming 1 interacting protein b (pttg1ipb), mRNA [NM_001005941]
A_15_P114441	3.19495	1.10644	eif1axa	Dr.84882	ENSDART00000066645	NM_001006082	Danio rerio eukaryotic translation initiation factor 1A, X-linked, a (eif1axa), mRNA [NM_001006082]
A_15_P111585	3.174	1.10605				XM_693187	PREDICTED: Danio rerio leucyl-tRNA synthetase (lars), partial mRNA [XM_693187]
A_15_P528902	3.32191	1.10593	LOC564395	Dr.23081	ENSDART00000100569	NM_001045051	Danio rerio similar to Mothers against decapentaplegic homolog 6 (SMAD 6) (Mothers against DPP homolog 6) (Smad6) (hSMAD6) (LOC564395), mRNA [NM_001045051]
A_15_P118529	3.3291	1.10579	hnrnpm		ENSDART00000088356	XM_678211	Novel protein similar to vertebrate myelin expression factor 2 (MYEF2) Fragment [Source:UniProtKB/TrEMBL;Acc:Q1LVZ5] [ENSDART00000088356]
A_15_P104448	3.41498	1.10568	ube2g2	Dr.17837	ENSDART00000005893	NM_199863	Danio rerio ubiquitin-conjugating enzyme E2G 2 (ube2g2), mRNA [NM_199863]
A_15_P207481	4.18231	1.10506	zgc:153386	Dr.84136	ENSDART00000085087	NM_001077332	Danio rerio zgc:153386 (zgc:153386), mRNA [NM_001077332]
A_15_P119262	4.11506	1.10484	erlec1	Dr.7685	ENSDART00000100134	NM_199432	Danio rerio endoplasmic reticulum lectin 1 (erlec1), mRNA [NM_199432]
A_15_P143266	4.4162	1.10391	psma6a	Dr.81152	ENSDART00000046025	NM_153655	Danio rerio proteasome (prosome, macropain) subunit, alpha type, 6a (psma6a), mRNA [NM_153655]
A_15_P114189	3.34986	1.10385
A_15_P118954	4.92891	1.10373	sf3b3	Dr.76176	ENSDART00000129666	NM_213503	Danio rerio splicing factor 3b, subunit 3 (sf3b3), mRNA [NM_213503]
A_15_P113200	5.63859	1.10355	mak16	Dr.76904	ENSDART00000113837	NM_173239	Danio rerio MAK16 homolog (S. cerevisiae) (mak16), mRNA [NM_173239]
A_15_P119152	3.3419	1.10336	ddi2	Dr.78239	ENSDART00000017859	NM_198375	Danio rerio DNA-damage inducible protein 2 (ddi2), mRNA [NM_198375]
A_15_P118346	8.79892	1.10285	hfe2	Dr.67059	ENSDART00000045600	NM_213643	Danio rerio hemochromatosis type 2 (hfe2), transcript variant 2, mRNA [NM_213643]
A_15_P115016	4.89316	1.10258	prpsap2	Dr.106367	ENSDART00000007170	NM_213496	Danio rerio phosphoribosyl pyrophosphate synthetase-associated protein 2 (prpsap2), mRNA [NM_213496]
A_15_P109982	4.12379	1.10228		Dr.118613		CK361216	AGENCOURT_17114242 NIH_ZGC_4 Danio rerio cDNA clone IMAGE:7089227 5', mRNA sequence [CK361216]
A_15_P178451	3.09833	1.10203	LOC100333371	Dr.79695	ENSDART00000085476	BC135087	Sec24 family member C [Source:UniProtKB/TrEMBL;Acc:D5LHQ7] [ENSDART00000085476]
A_15_P104870	4.30003	1.10181		Dr.121853		AI658047	fc18c01.y1 Zebrafish WashU MPIMG EST Danio rerio cDNA clone IMAGE:3721728 5', mRNA sequence [AI658047]
A_15_P315181	6.78299	1.10145		Dr.138816		CT604471	CT604471 ZF_mu Danio rerio cDNA clone ZF_mu_183n21 3', mRNA sequence [CT604471]
A_15_P115045	3.0292	1.10105	zgc:103658	Dr.152743	ENSDART00000077191	NM_001005947	Danio rerio zgc:103658 (zgc:103658), mRNA [NM_001005947]
A_15_P103093	3.2848	1.10089	dirc2	Dr.76508	ENSDART00000016370	NM_001004597	Danio rerio disrupted in renal carcinoma 2 (dirc2), mRNA [NM_001004597]
A_15_P151791	3.72382	1.10088	zgc:153990	Dr.75463	ENSDART00000097686	NM_001077271	Danio rerio zgc:153990 (zgc:153990), mRNA [NM_001077271]
A_15_P260566	4.29851	1.10078				XM_689329	GB
A_15_P112317	3.39188	1.10067	tmem33	Dr.7488	ENSDART00000060577	NM_213663	Danio rerio transmembrane protein 33 (tmem33), mRNA [NM_213663]
A_15_P163986	4.18648	1.10034	rab43	Dr.9018	ENSDART00000093148	NM_001083563	Danio rerio RAB43, member RAS oncogene family (rab43), mRNA [NM_001083563]
A_15_P107733	3.65244	1.10025	pdcd10a	Dr.28239	ENSDART00000046902	NM_200555	Danio rerio programmed cell death 10a (pdcd10a), mRNA [NM_200555]
A_15_P148131	3.23619	1.10013	cnga5	Dr.74129	ENSDART00000084766	NM_001044746	Danio rerio cyclic nucleotide gated channel alpha 5 (cnga5), mRNA [NM_001044746]
A_15_P210676	15.378	1.09982
A_15_P140306	4.23718	1.0997	ptpreb	Dr.82846		NM_001045177	Danio rerio protein tyrosine phosphatase, receptor type, E, b (ptpreb), mRNA [NM_001045177]
A_15_P386655	6.94306	1.09935		Dr.101312		CT732775	CT732775 ZF_mu Danio rerio cDNA clone ZF_mu_237h19 3', mRNA sequence [CT732775]
A_15_P204651	4.93514	1.0992	ttc35	Dr.150684	ENSDART00000023238	NM_213544	Danio rerio tetratricopeptide repeat domain 35 (ttc35), mRNA [NM_213544]
A_15_P438195	3.01118	1.09914					Rep: Interleukin 23 receptor - Danio rerio (Zebrafish) (Brachydanio rerio), partial (5%) [TC438889]
A_15_P161161	3.15444	1.09874	rabl2	Dr.122659	ENSDART00000092416	NM_001044963	Danio rerio RAB, member of RAS oncogene family-like 2 (rabl2), mRNA [NM_001044963]
A_15_P114561	3.10315	1.09858	lnpa	Dr.6104		NM_199480	Danio rerio limb and neural patterns a (lnpa), mRNA [NM_199480]
A_15_P116567	3.1329	1.09843	kdm5c	Dr.75967	ENSDART00000098657	NM_001123234	Danio rerio lysine (K)-specific demethylase 5C (kdm5c), mRNA [NM_001123234]
A_15_P103024	3.95874	1.09798	LOC407643	Dr.88606		AF221127	Danio rerio alpha-2 macroglobulin like-protein mRNA, partial cds. [AF221127]
A_15_P100153	3.76221	1.09761	clta	Dr.31168	ENSDART00000067082	NM_213045	Danio rerio clathrin, light chain (Lca) (clta), mRNA [NM_213045]
A_15_P271396	3.875	1.09746					Rep: Zgc:111971 - Danio rerio (Zebrafish) (Brachydanio rerio), complete [TC374748]
A_15_P432435	4.81361	1.09734	nol10	Dr.4705	ENSDART00000004379	NM_200237	Danio rerio nucleolar protein 10 (nol10), mRNA [NM_200237]
A_15_P163386	3.27658	1.09692	tm2d1	Dr.87537	ENSDART00000079638	NM_001099263	Danio rerio TM2 domain containing 1 (tm2d1), mRNA [NM_001099263]
A_15_P114603	3.1463	1.09684	zgc:77560	Dr.78498	ENSDART00000065877	NM_212670	Danio rerio zgc:77560 (zgc:77560), mRNA [NM_212670]
A_15_P116878	13.6997	1.09643	nfe2l3	Dr.75476		NM_213231	Danio rerio nuclear factor (erythroid-derived 2)-like 3 (nfe2l3), mRNA [NM_213231]
A_15_P194336	5.27809	1.09627	u2af1	Dr.18312	ENSDART00000021191	NM_177479	Danio rerio U2(RNU2) small nuclear RNA auxiliary factor 1 (u2af1), mRNA [NM_177479]
A_15_P185836	4.26586	1.09585		Dr.115362	ENSDART00000065057	DN898368	integrin, beta 7 [Source:HGNC Symbol;Acc:6162] [ENSDART00000065057]
A_15_P343340	3.8694	1.09578
A_15_P114234	3.25571	1.09575	fbxo45	Dr.82867	ENSDART00000125412	BC066397	F-box/SPRY domain-containing protein 1 (F-box only protein 45) [Source:UniProtKB/Swiss-Prot;Acc:Q6NZ03] [ENSDART00000125412]
A_15_P119455	3.1628	1.0949	zgc:153753	Dr.91561	ENSDART00000064983	NM_001076654	Danio rerio zgc:153753 (zgc:153753), mRNA [NM_001076654]
A_15_P107912	3.78553	1.09451	copa	Dr.2921	ENSDART00000122127	NM_001001941	Danio rerio coatomer protein complex, subunit alpha (copa), mRNA [NM_001001941]
A_15_P393170	3.58494	1.09416		Dr.82042		BE016846	fk69g12.y1 Zebrafish Research Genetics C32 fin Danio rerio cDNA 5', mRNA sequence [BE016846]
A_15_P488450	4.16357	1.09409	si:ch211-236k19.4	Dr.86719	ENSDART00000043397	NM_001122625	Danio rerio si:ch211-236k19.4 (si:ch211-236k19.4), mRNA [NM_001122625]
A_15_P319231	3.62207	1.09406
A_15_P276556	4.15304	1.09394	zgc:92172		ENSDART00000009217		probable ATP-dependent RNA helicase DDX11 [Source:RefSeq peptide;Acc:NP_001007320] [ENSDART00000009217]
A_15_P185211	3.20518	1.09383	pcdh9		ENSDART00000092290	XM_001343475	GB
A_15_P103484	3.77926	1.09353	zgc:153386	Dr.84136	ENSDART00000085087	NM_001077332	Danio rerio zgc:153386 (zgc:153386), mRNA [NM_001077332]
A_15_P299916	3.19864	1.09263		Dr.86637	ENSDART00000113710	CT729848	discoidin, CUB and LCCL domain containing 2 [Source:RefSeq peptide;Acc:NP_001073640] [ENSDART00000113710]
A_15_P149006	6.54059	1.09236	slc25a10	Dr.113717	ENSDART00000037576	NM_201172	Danio rerio solute carrier family 25 (mitochondrial carrier; dicarboxylate transporter), member 10 (slc25a10), nuclear gene encoding mitochondrial protein, mRNA [NM_201172]
A_15_P170551	3.14516	1.0921	cttnl	Dr.80993		BC055600	Danio rerio cortactin, like, mRNA (cDNA clone MGC:66325 IMAGE:5602473), complete cds. [BC055600]
A_15_P109747	4.34135	1.09163	elavl1	Dr.75059	ENSDART00000098443	NM_131452	Danio rerio ELAV (embryonic lethal, abnormal vision, Drosophila)-like 1 (Hu antigen R) (elavl1), mRNA [NM_131452]
A_15_P110731	7.12926	1.09123		Dr.84916		EH486074	FDR107-P00008-DEPE-F_B01 FDR107 Danio rerio cDNA clone FDR107-P00008-BR_B01 5', mRNA sequence [EH486074]
A_15_P103016	3.89832	1.09086	ttc35	Dr.150684	ENSDART00000023238	NM_213544	Danio rerio tetratricopeptide repeat domain 35 (ttc35), mRNA [NM_213544]
A_15_P143116	12.5903	1.09085	zgc:110200	Dr.116678	ENSDART00000079628	NM_001017825	Danio rerio zgc:110200 (zgc:110200), mRNA [NM_001017825]
A_15_P293351	3.3028	1.09036
A_15_P139971	4.23816	1.09034	unc50	Dr.116532	ENSDART00000059212	NM_200247	Danio rerio unc-50 homolog (C. elegans) (unc50), mRNA [NM_200247]
A_15_P474620	3.324	1.08896		Dr.152582		CO354499	DR_ATE_FL27_G11 adult testis full-length (TLL) Danio rerio cDNA, mRNA sequence [CO354499]
A_15_P119113	3.20688	1.08887	clic2	Dr.84618	ENSDART00000019396	NM_001002561	Danio rerio chloride intracellular channel 2 (clic2), mRNA [NM_001002561]
A_15_P111955	3.235	1.08882	phpt1	Dr.33763	ENSDART00000067004	NM_001003566	Danio rerio phosphohistidine phosphatase 1 (phpt1), mRNA [NM_001003566]
A_15_P115659	3.55971	1.08831		Dr.29749	ENSDART00000027616	BC059195	eukaryotic translation initiation factor 4, gamma 2a [Source:RefSeq peptide;Acc:NP_001014311] [ENSDART00000027616]
A_15_P372115	5.42539	1.08782	pufa		ENSDART00000127277	XM_690488	Rep: LOC514957 protein - Bos taurus (Bovine), partial (80%) [TC377963]
A_15_P101888	3.84702	1.08744	pppde1	Dr.6944	ENSDART00000034935	NM_001003532	Danio rerio PPPDE peptidase domain containing 1 (pppde1), mRNA [NM_001003532]
A_15_P482875	4.08032	1.08732	calrl	Dr.105519	ENSDART00000025570	NM_201465	Danio rerio calreticulin like (calrl), mRNA [NM_201465]
A_15_P104914	3.85178	1.08698	psmb3	Dr.75646	ENSDART00000022499	NM_001129823	Danio rerio proteasome (prosome, macropain) subunit, beta type, 3 (psmb3), mRNA [NM_001129823]
A_15_P107159	3.15741	1.08693					Rep: Apoptosis inhibitor 5 - Danio rerio (Zebrafish) (Brachydanio rerio), complete [TC410962]
A_15_P104198	3.36507	1.08683	hnrnpab	Dr.75877	ENSDART00000008158	NM_212587	Danio rerio heterogeneous nuclear ribonucleoprotein A/B (hnrnpab), mRNA [NM_212587]
A_15_P176141	4.7531	1.08644	zgc:158363	Dr.104398	ENSDART00000102410	NM_001079973	Danio rerio zgc:158363 (zgc:158363), mRNA [NM_001079973]
A_15_P154961	3.32041	1.0861
A_15_P102768	3.00159	1.08585	ctsh	Dr.14176	ENSDART00000060245	NM_212688	Danio rerio cathepsin H (ctsh), mRNA [NM_212688]
A_15_P176836	4.96234	1.08547	dync1li2	Dr.122529	ENSDART00000037850	BC095835	cytoplasmic dynein 1 light intermediate chain 2 [Source:RefSeq peptide;Acc:NP_001017669] [ENSDART00000037850]
A_15_P520862	3.27648	1.08546	LOC568379	Dr.80563	ENSDART00000110868	XM_691704	PREDICTED: Danio rerio alpha 1 type VII collagen-like (LOC568379), mRNA [XM_691704]
A_15_P604147	6.94459	1.08516	ttc35	Dr.150684	ENSDART00000023238	NM_213544	Danio rerio tetratricopeptide repeat domain 35 (ttc35), mRNA [NM_213544]
A_15_P181008	3.37317	1.08501	nhp2	Dr.76828	ENSDART00000101037	NM_212597	Danio rerio NHP2 ribonucleoprotein homolog (yeast) (nhp2), mRNA [NM_212597]
A_15_P152381	3.1716	1.08482	zdhhc18	Dr.80439	ENSDART00000101885	NM_001077563	Danio rerio zinc finger, DHHC-type containing 18 (zdhhc18), mRNA [NM_001077563]
A_15_P141066	3.41238	1.08454	dad1	Dr.114083	ENSDART00000083505	NM_001100439	Danio rerio defender against cell death 1 (dad1), mRNA [NM_001100439]
A_15_P141186	3.27194	1.08436	zgc:100952	Dr.114908	ENSDART00000079064	NM_001003781	Danio rerio zgc:100952 (zgc:100952), mRNA [NM_001003781]
A_15_P109855	4.30487	1.08392	ebna1bp2l	Dr.31853	ENSDART00000077259	NM_001003840	Danio rerio EBNA1 binding protein 2-like (ebna1bp2l), mRNA [NM_001003840]
A_15_P106191	3.0724	1.08385	asf1bb	Dr.4206	ENSDART00000064194	NM_214757	Danio rerio ASF1 anti-silencing function 1 homolog Bb (asf1bb), mRNA [NM_214757]
A_15_P114426	3.79641	1.08317	tmed3	Dr.76728	ENSDART00000046689	BC056540	transmembrane emp24 domain-containing protein 3 [Source:RefSeq peptide;Acc:NP_001122140] [ENSDART00000046689]
A_15_P112904	7.61417	1.08308	zgc:63947	Dr.26461		NM_201020	Danio rerio zgc:63947 (zgc:63947), mRNA [NM_201020]
A_15_P116452	3.79967	1.08303	gnpda1	Dr.81730	ENSDART00000054266	NM_001017867	Danio rerio glucosamine-6-phosphate deaminase 1 (gnpda1), mRNA [NM_001017867]
A_15_P107844	6.14538	1.08232	zgc:101132	Dr.84821	ENSDART00000049482	NM_001003553	Danio rerio zgc:101132 (zgc:101132), mRNA [NM_001003553]
A_15_P140211	4.884	1.0821	zgc:158677	Dr.115648	ENSDART00000124676	NM_001082995	Danio rerio zgc:158677 (zgc:158677), mRNA [NM_001082995]
A_15_P209571	5.22663	1.08197	ctssa	Dr.81560	ENSDART00000124490	NM_200426	Danio rerio cathepsin S, a (ctssa), mRNA [NM_200426]
A_15_P299466	20.5629	1.0816
A_15_P117740	3.01383	1.08158	arl6ip1	Dr.1214		NM_201112	Danio rerio ADP-ribosylation factor-like 6 interacting protein 1 (arl6ip1), mRNA [NM_201112]
A_15_P109016	4.57903	1.08145	srsf1b	Dr.77384	ENSDART00000110646	NM_200593	Danio rerio serine/arginine-rich splicing factor 1b (srsf1b), mRNA [NM_200593]
A_15_P319221	3.36931	1.08142		Dr.156065		BM141627	ZFT491 Zebrafish Testis Danio rerio cDNA 5', mRNA sequence [BM141627]
A_15_P144856	4.01044	1.08127	LOC792966	Dr.156735	ENSDART00000073846	BC160630	Putative uncharacterized protein Fragment [Source:UniProtKB/TrEMBL;Acc:B1H1J5] [ENSDART00000073846]
A_15_P101025	5.14124	1.08109	rab1a	Dr.77140	ENSDART00000043002	NM_001007161	Danio rerio RAB1A, member RAS oncogene family (rab1a), mRNA [NM_001007161]
A_15_P197426	5.06638	1.08107	ap3m1	Dr.75513	ENSDART00000049672	NM_201292	Danio rerio adaptor-related protein complex 3, mu 1 subunit (ap3m1), mRNA [NM_201292]
A_15_P118685	3.17554	1.08079	serinc2	Dr.15450	ENSDART00000027697	NM_001045182	Danio rerio serine incorporator 2 (serinc2), mRNA [NM_001045182]
A_15_P105202	3.3331	1.08065	bcl2l1	Dr.79623	ENSDART00000012507	NM_131807	Danio rerio bcl2-like 1 (bcl2l1), nuclear gene encoding mitochondrial protein, mRNA [NM_131807]
A_15_P507077	3.28146	1.08063
A_15_P116969	3.48907	1.08049	zgc:112000	Dr.77390	ENSDART00000006783	NM_001017690	Danio rerio zgc:112000 (zgc:112000), mRNA [NM_001017690]
A_15_P339260	3.27729	1.08045					Rep: Seven transmembrane helix receptor - Homo sapiens (Human), partial (12%) [TC454127]
A_15_P103413	3.21895	1.08025	zgc:162244	Dr.77532		NM_001159946	Danio rerio zgc:162244 (zgc:162244), mRNA [NM_001159946]
A_15_P119112	3.05017	1.0798	mrps23	Dr.75868	ENSDART00000044452	NM_001003615	Danio rerio mitochondrial ribosomal protein S23 (mrps23), nuclear gene encoding mitochondrial protein, mRNA [NM_001003615]
A_15_P108814	3.38298	1.07973		Dr.114650	ENSDART00000111294	BC155738	Zgc:174315 protein [Source:UniProtKB/TrEMBL;Acc:A9JRP3] [ENSDART00000111294]
A_15_P261311	3.20286	1.07873				XM_001334155	GB
A_15_P152516	7.49019	1.07848	zgc:153129	Dr.74454		NM_001077274	Danio rerio zgc:153129 (zgc:153129), mRNA [NM_001077274]
A_15_P116831	4.05258	1.07847	lrrc20	Dr.79443	ENSDART00000058971	NM_001007357	Danio rerio leucine rich repeat containing 20 (lrrc20), mRNA [NM_001007357]
A_15_P299026	6.63501	1.07824		Dr.86081		EB879320	9350682 ZF24 Danio rerio cDNA clone 3186349, mRNA sequence [EB879320]
A_15_P382490	4.99948	1.0782	cfl2l	Dr.33445	ENSDART00000006132	NM_213641	Danio rerio cofilin 2, like (cfl2l), mRNA [NM_213641]
[truncated: 290 more rows]
